# Supplementary material for: Genomic instability in individuals with sex determination defects and germ cell cancer
Source: Cell Death Discov. 2023 May 23;9:173. doi: 10.1038/s41420-023-01470-6 (PMC10202957; doi:10.1038/s41420-023-01470-6)
Supplement: Supplementary file 10 — Supplementary dataset 1 [file 41420_2023_1470_MOESM10_ESM.xlsx]

## Sheet: Read me
Type	Gene ontology cellular component Name, Gene ontology biological pathway Name
Pathways Names	Names of the pathways
Size	Number of proteins per group of pathway
Score
P value	P value
Benj. Hoch. FDR	Benj. Hoch FDR
Swyer Log2 ratio	Median protein ratios of Swyer vs Control [log2]
CAIS log2 ratio	Median protein ratios of CAIS vs Control [log2]
DSD-GCT log2 ration	Median protein ratios of DSD-GCT vs Control [log2]

## Sheet: Extended figure 1d
Type	Pathways names	Size	Score	P value	Benj. Hoch. FDR	Swyer Log2 ratio
KEGG name	Complement and coagulation cascades	35	0.485976	0.0711117	0.00018489	0.570126
GOCC name	blood microparticle	86	0.306776	0.108232	0.000164357	0.318934
GOCC name	extracellular region	219	0.204986	0.0315052	5.58168	0.273013
GOCC name	membrane-enclosed lumen	320	0.186115	0.00300848	0.799502	0.260187
GOCC name	organelle lumen	290	0.179879	0.0309059	0.65706	0.259971
GOCC name	intracellular organelle lumen	253	0.161001	1.71698	0.00140396	0.257141
GOCC name	extracellular space	279	0.133441	0.00019212	0.0120132	0.236806
GOCC name	organelle	3151	0.0901473	0.13433	0.00118994	0.189614
GOCC name	extracellular region part	1487	0.0709926	0.000141109	0.00937495	0.200085
GOCC name	extracellular vesicular exosome	1387	0.0690264	0.000272767	0.0144976	0.19791
GOCC name	extracellular organelle	1387	0.0690264	0.000272767	0.0138072	0.19791
GOCC name	extracellular membrane-bounded organelle	1387	0.0690264	0.000272767	0.0152606	0.19791
GOCC name	membrane	1982	-0.0759516	2.15883	0.00152989	0.163921
GOCC name	organelle membrane	896	-0.105775	0.116947	0.000155394	0.141012
GOCC name	membrane part	1157	-0.1236	5.91282e-05	0.0209511	0.132077
GOCC name	Golgi apparatus part	230	-0.144995	0.000213844	0.0126287	0.115516
GOCC name	endoplasmic reticulum membrane	222	-0.17786	0.796806	0.000770005	0.106283
GOCC name	Golgi membrane	160	-0.199462	1.82657	0.00138689	0.0840687
GOCC name	intrinsic to membrane	623	-0.215413	8.6784e-14	9.22514e-10	0.0720971
GOCC name	intrinsic to plasma membrane	157	-0.215747	0.436909	0.000464434	0.0694831
GOCC name	integral to membrane	606	-0.217548	9.77184e-13	5.19373e-10	0.0700289
GOCC name	integral to plasma membrane	146	-0.236046	0.121903	0.000143981	0.0564299

## Sheet: Extended figure 1e
Type	Pathways names	Size	Score	P value	Benj. Hoch. FDR	DSD-GCT Log2 ratio
GOBP name	acute-phase response	20	0.541398	2.87543	0.010761	0.454496
GOBP name	acute inflammatory response	26	0.477882	2.58903	0.0101736	0.411842
GOMF name	endopeptidase activity	109	0.28212	0.0480138	0.00038539	0.314731
GOMF name	peptidase activity, acting on L-amino acid peptides	156	0.230508	0.0997271	0.000480286	0.294132
GOCC name	blood microparticle	86	0.230293	0.000251842	0.019122	0.336437
GOMF name	peptidase activity	161	0.229647	0.0748596	0.000450655	0.294434
GOBP name	inflammatory response	127	0.211589	0.47752	0.0150113	0.3101
GOBP name	response to wounding	162	0.188628	4.57083	0.0156183	0.304556
GOMF name	hydrolase activity	780	0.128904	0.00187264	2.25466	0.230841
GOBP name	defense response	526	0.109388	4.85684	0.0146807	0.23251
GOMF name	catalytic activity	1663	0.0865387	0.210189	0.000843558	0.206465
GOBP name	cellular macromolecule biosynthetic process	622	-0.101641	5.11129	0.0148776	0.123798
GOCC name	ribonucleoprotein complex	361	-0.128721	5.15196	0.00497866	0.123466
GOCC name	mitochondrial part	370	-0.134766	1.81728	0.00214641	0.113421
GOMF name	structural molecule activity	210	-0.178675	1.24177	0.00299018	0.060526
GOCC name	mitochondrial membrane	237	-0.188725	0.102379	0.000272073	0.0757221
GOBP name	generation of precursor metabolites and energy	156	-0.201664	1.86897	0.00864016	0.0879901
GOBP name	mRNA catabolic process	137	-0.204468	4.57664	0.0149866	0.0516953
GOBP name	nuclear-transcribed mRNA catabolic process	133	-0.208099	0.43201	0.0154326	0.0481475
GOBP name	translation	174	-0.213014	0.189887	0.000932703	0.0665678
GOCC name	organelle inner membrane	198	-0.235259	0.00219714	0.077852	0.0541385
GOBP name	viral transcription	101	-0.245574	2.41882	0.010005	0.0374832
GOBP name	nuclear-transcribed mRNA catabolic process, nonsense-mediated decay	94	-0.256209	0.02106	0.00919503	0.0307691
GOBP name	translational initiation	136	-0.257546	0.0311642	0.0001884	0.0383311
GOBP name	protein targeting to membrane	116	-0.266487	0.0952404	0.000498996	0.044469
KEGG name	Alzheimer's disease	95	-0.266784	0.851315	0.000442684	0.0219974
GOCC name	mitochondrial inner membrane	183	-0.268497	7.69108e-05	0.0817562	0.0371837
GOBP name	cellular macromolecular complex disassembly	127	-0.290566	0.00234823	2.30684	0.0331556
GOBP name	macromolecular complex disassembly	128	-0.291768	0.00181664	2.03956	0.0290527
GOBP name	protein targeting to ER	100	-0.302925	0.0218245	0.000142932	0.0307691
GOBP name	establishment of protein localization in endoplasmic reticulum	100	-0.302925	0.0218245	0.000155926	0.0307691
GOBP name	cotranslational protein targeting to membrane	98	-0.318885	0.00656639	5.73391	0.020182
GOBP name	SRP-dependent cotranslational protein targeting to membrane	96	-0.319781	0.00815922	6.41233	0.020182
GOBP name	cellular protein complex disassembly	109	-0.320894	0.00010285	1.34717	0.0230971
GOBP name	protein complex disassembly	110	-0.321995	0.000787095	1.23716	0.020182
KEGG name	Parkinson's disease	80	-0.332435	0.0339725	2.20821	-0.0104497
GOCC name	cytosolic large ribosomal subunit	46	-0.340184	7.07528	0.00626752	0.00719399
GOCC name	large ribosomal subunit	50	-0.346312	2.49226	0.00264927	0.0010748
GOBP name	translational elongation	104	-0.347347	1.3793e-05	0.361331	0.00416029
GOBP name	translational termination	98	-0.353005	0.000222148	0.436465	0.0010748
KEGG name	Huntington's disease	107	-0.358555	2.28916e-05	0.00595182	-0.0310861
GOCC name	mitochondrial membrane part	86	-0.369266	0.000437697	0.232636	-0.0853245
KEGG name	Ribosome	77	-0.371517	0.00222308	0.192667	0.000734218
GOMF name	oxidoreductase activity, acting on NADH or NADPH, quinone or similar compound as acceptor	39	-0.388279	2.91825	0.00638832	-0.0921018
GOCC name	cytosolic small ribosomal subunit	33	-0.393779	9.53645	0.00779788	-0.0212385
KEGG name	Oxidative phosphorylation	75	-0.394991	0.000433725	0.0563842	-0.11334
GOMF name	structural constituent of ribosome	93	-0.395904	6.22769e-06	0.0149963	-0.00290324
GOCC name	small ribosomal subunit	41	-0.412879	0.521363	0.000692761	-0.0146766
KEGG name	Cardiac muscle contraction	22	-0.454677	0.000229926	0.00854011	-0.221703
KEGG name	Hematopoietic cell lineage	30	-0.465173	0.10994	0.000476405	-0.178312
GOMF name	NADH dehydrogenase (quinone) activity	30	-0.500562	0.223286	0.000768103	-0.148572
GOMF name	NADH dehydrogenase (ubiquinone) activity	30	-0.500562	0.223286	0.00067209	-0.148572
GOMF name	NADH dehydrogenase activity	30	-0.500562	0.223286	0.000597414	-0.148572
GOBP name	electron transport chain	69	-0.503927	6.51109e-08	0.000255853	-0.160041
GOBP name	respiratory electron transport chain	69	-0.503927	6.51109e-08	0.000511706	-0.160041
GOCC name	respiratory chain complex I	31	-0.508133	0.105296	0.00022386	-0.161469
GOCC name	NADH dehydrogenase complex	31	-0.508133	0.105296	0.00018655	-0.161469
GOCC name	mitochondrial respiratory chain complex I	31	-0.508133	0.105296	0.0001599	-0.161469
GOBP name	mitochondrial electron transport, NADH to ubiquinone	30	-0.522592	0.0007839	0.000440048	-0.148572
GOCC name	platelet alpha granule membrane	7	-0.79586	0.000268853	0.0190527	-0.432894

## Sheet: Extended figure 1f
Type	Pathways names	Size	Score	P value	Benj. Hoch. FDR	CAIS Log2 ratio
GOBP name	plasma membrane	784	-0.0862906	0.000162679	0.0133021	-0.163827
GOCC name	membrane part	1158	-0.0891163	0.803844	0.00142414	-0.167774
GOBP name	intrinsic to membrane	623	-0.113746	0.057601	0.0012246	-0.188022
GOBP name	integral to membrane	606	-0.117193	0.385102	0.00136454	-0.191879
GOBP name	plasma membrane part	431	-0.147575	0.0050486	0.000536667	-0.204056
KEGG name	cytoplasmic vesicle part	218	-0.151936	0.000155432	0.0137686	-0.228584
GOBP name	regulation of body fluid levels	255	-0.169803	0.053594	0.00701992	-0.200024
GOCC name	hemostasis	237	-0.184299	0.182319	0.0028657	-0.2049
KEGG name	blood coagulation	234	-0.194416	0.0056155	0.00220661	-0.232657
KEGG name	coagulation	234	-0.194416	0.0056155	0.00147107	-0.232657
GOCC name	cell surface	129	-0.195884	0.000148833	0.0143827	-0.257445
GOCC name	intrinsic to plasma membrane	157	-0.215231	0.460976	0.00122504	-0.278091
GOBP name	integral to plasma membrane	146	-0.227495	0.291767	0.00155074	-0.279371
GOCC name	extracellular matrix organization	89	-0.26339	2.07023	0.0180778	-0.316907
GOCC name	platelet activation	123	-0.268682	0.0036962	0.00290485	-0.292583
KEGG name	cytoplasmic membrane-bounded vesicle lumen	48	-0.326121	0.000100072	0.0132971	-0.337461
GOBP name	vesicle lumen	48	-0.326121	0.000100072	0.0118197	-0.337461
KEGG name	secretory granule lumen	35	-0.377919	0.000115361	0.0122629	-0.414381
KEGG name	platelet degranulation	56	-0.385241	0.0708285	0.0013916	-0.438205
KEGG name	platelet alpha granule lumen	31	-0.385913	0.000209467	0.0148442	-0.414381
GOCC name	Cell adhesion molecules (CAMs)	39	-0.43431	0.293649	0.000381744	-0.438726
GOCC name	extracellular matrix part	25	-0.436721	0.000163039	0.0123793	-0.541096
GOCC name	Hematopoietic cell lineage	30	-0.490401	0.356854	0.000309273	-0.482012
GOCC name	integral to lumenal side of endoplasmic reticulum membrane	17	-0.511465	0.0002677	0.0177853	-0.478862
GOCC name	Type I diabetes mellitus	16	-0.621542	0.17282	0.00112333	-0.460697
GOCC name	Allograft rejection	15	-0.624499	2.89937	0.00107691	-0.507235
GOCC name	Autoimmune thyroid disease	15	-0.624499	2.89937	0.00125639	-0.507235
GOCC name	Graft-versus-host disease	15	-0.624499	2.89937	0.00150767	-0.507235
GOCC name	ECM-receptor interaction	20	-0.638936	0.0794519	0.000206575	-0.753431
GOCC name	platelet alpha granule membrane	7	-0.851176	9.74561	0.0147994	-0.932822
