# Supplementary material for: Genomic instability in individuals with sex determination defects and germ cell cancer
Source: Cell Death Discov. 2023 May 23;9:173. doi: 10.1038/s41420-023-01470-6 (PMC10202957; doi:10.1038/s41420-023-01470-6)
Supplement: Supplementary file 12 — Supplementary dataset 3 [file 41420_2023_1470_MOESM12_ESM.xlsx]

## Sheet: Read me
Gene Name	Gene Name of the entry
CAIS log2 ratio	Median protein ratios of CAIS vs Control [log2]
DSD-GCT log2 ratio	Median protein ratios of DSD-GCT vs Control [log2]
Swyer Log2 ratio	Median protein ratios of Swyer vs Control [log2]
GOBP name	Gene ontology biological pathway Name
GOMF name	Gene ontology metabolic function Name
GOCC name	Gene ontology cellular component Name
KEGG pathway name	Kyoto Encyclopedia of Genes and Genomes Name
Protein Names	Protein Name of the entry
ENSG	Ensembl Gene ID (http://www.ensembl.org/index.html)
Uniprot	Uniprot Accession Number
Header	Description

## Sheet: Figure 3a
Gene name	CAIS log2 ratio	DSD-GCT log2 ratio	Swyer log2 ratio	GOBP name	GOMF name	GOCC name	KEGG name	Protein names	ENSG	UniProt names
C1QC	-2.09483	4.26551	2.80226	activation of immune response;biological regulation;complement activation;complement activation, classical pathway;defense response;humoral immune response;immune effector process;immune response;immune system process;innate immune response;macromolecule metabolic process;metabolic process;negative regulation of biological process;negative regulation of cell differentiation;negative regulation of…		blood microparticle;collagen;extracellular matrix part;extracellular membrane-bounded organelle;extracellular organelle;extracellular region;extracellular region part;extracellular space;extracellular vesicular exosome;membrane-bounded organelle;membrane-bounded vesicle;organelle;vesicle	Chagas disease (American trypanosomiasis);Complement and coagulation cascades;Prion diseases;Staphylococcus aureus infection;Systemic lupus erythematosus	Complement C1q subcomponent subunit C	ENSG00000159189	C1QC_HUMAN
C1S	3.01356	1.63911	3.54619	activation of immune response;biological regulation;complement activation;complement activation, classical pathway;defense response;humoral immune response;immune effector process;immune response;immune system process;innate immune response;macromolecule metabolic process;metabolic process;positive regulation of biological process;positive regulation of immune response;positive regulation of immu…	binding;calcium ion binding;catalytic activity;cation binding;endopeptidase activity;hydrolase activity;identical protein binding;ion binding;metal ion binding;peptidase activity;peptidase activity, acting on L-amino acid peptides;protein binding;serine hydrolase activity;serine-type endopeptidase activity;serine-type peptidase activity	blood microparticle;extracellular membrane-bounded organelle;extracellular organelle;extracellular region;extracellular region part;extracellular vesicular exosome;membrane-bounded organelle;membrane-bounded vesicle;organelle;vesicle	Complement and coagulation cascades;Staphylococcus aureus infection;Systemic lupus erythematosus	Complement C1s subcomponent	ENSG00000182326	C1S_HUMAN
MX1	3.43221	1.10536	0.761295	apoptosis;biological regulation;cell death;cell surface receptor linked signaling pathway;cellular process;cellular response to chemical stimulus;cellular response to cytokine stimulus;cellular response to organic substance;cellular response to stimulus;cellular response to type I interferon;cytokine-mediated signaling pathway;death;defense response;defense response to virus;immune effector proce…	binding;catalytic activity;GTP binding;GTPase activity;guanyl nucleotide binding;guanyl ribonucleotide binding;hydrolase activity;hydrolase activity, acting on acid anhydrides;hydrolase activity, acting on acid anhydrides, in phosphorus-containing anhydrides;nucleoside-triphosphatase activity;nucleotide binding;purine nucleotide binding;purine ribonucleoside triphosphate binding;purine ribonucleo…	cell part;cytoplasm;cytoplasmic part;cytosol;endoplasmic reticulum membrane;endoplasmic reticulum part;intracellular organelle part;intracellular part;membrane;membrane part;nuclear membrane;nuclear part;organelle membrane;organelle part;perinuclear region of cytoplasm	Measles	Interferon-induced GTP-binding protein Mx1	ENSG00000157601	MX1_HUMAN
PSMD5	-0.168091	-0.101964	-3.3038	activation of immune response;activation of innate immune response;anaphase-promoting complex-dependent proteasomal ubiquitin-dependent protein catabolic process;antigen processing and presentation;antigen processing and presentation of exogenous antigen;antigen processing and presentation of exogenous peptide antigen;antigen processing and presentation of exogenous peptide antigen via MHC class …		cell part;cytoplasmic part;cytosol;intracellular organelle part;intracellular part;macromolecular complex;nuclear part;nucleoplasm;organelle part;proteasome accessory complex;proteasome complex;protein complex		26S proteasome non-ATPase regulatory subunit 5	ENSG00000095261	PSMD5_HUMAN
DHX36	1.60459	-0.607298	0.684504	biological regulation;biosynthetic process;cellular biosynthetic process;cellular macromolecule biosynthetic process;cellular macromolecule metabolic process;cellular metabolic process;cellular nitrogen compound metabolic process;cellular process;defense response;immune response;immune system process;innate immune response;macromolecule biosynthetic process;macromolecule metabolic process;metabol…	adenyl nucleotide binding;adenyl ribonucleotide binding;ATP binding;ATPase activity;ATPase activity, coupled;ATP-dependent helicase activity;ATP-dependent RNA helicase activity;binding;catalytic activity;core promoter binding;DNA binding;DNA-dependent ATPase activity;double-stranded RNA binding;enzyme binding;G-quadruplex DNA binding;G-quadruplex RNA binding;helicase activity;histone deacetylase …	cell part;chromosomal part;chromosome, telomeric region;cytoplasm;cytoplasmic part;cytosol;extracellular membrane-bounded organelle;extracellular organelle;extracellular region part;extracellular vesicular exosome;intracellular membrane-bounded organelle;intracellular organelle;intracellular organelle part;intracellular part;membrane-bounded organelle;membrane-bounded vesicle;nucleus;organelle;or…	RNA degradation	ATP-dependent DNA/RNA helicase DHX36	ENSG00000174953	DHX36_HUMAN
CLEC4D	1.14917	-0.333905	1.11536	activation of immune response;activation of innate immune response;biological regulation;cell surface receptor linked signaling pathway;cellular process;cellular response to stimulus;defense response;immune response;immune response-activating cell surface receptor signaling pathway;immune response-activating signal transduction;immune response-regulating cell surface receptor signaling pathway;im…	binding;carbohydrate binding	cell part;integral to membrane;intrinsic to membrane;membrane;membrane part;plasma membrane		C-type lectin domain family 4 member D	ENSG00000166527	CLC4D_HUMAN
UBE2D1	1.79771	-0.675711	1.36769	activation of immune response;activation of innate immune response;anaphase-promoting complex-dependent proteasomal ubiquitin-dependent protein catabolic process;biological regulation;biosynthetic process;BMP signaling pathway;catabolic process;cell cycle;cell cycle checkpoint;cell cycle process;cell surface receptor linked signaling pathway;cellular biosynthetic process;cellular catabolic proces…	acid-amino acid ligase activity;adenyl nucleotide binding;adenyl ribonucleotide binding;ATP binding;binding;catalytic activity;ligase activity;ligase activity, forming carbon-nitrogen bonds;nucleotide binding;purine nucleotide binding;purine ribonucleoside triphosphate binding;purine ribonucleotide binding;ribonucleotide binding;small conjugating protein ligase activity;ubiquitin-protein ligase a…	cell part;cytoplasm;cytoplasmic part;cytosol;intracellular organelle part;intracellular part;macromolecular complex;nuclear part;nucleoplasm;organelle part;protein complex;ubiquitin ligase complex	Protein processing in endoplasmic reticulum;Ubiquitin mediated proteolysis	Ubiquitin-conjugating enzyme E2 D1	ENSG00000072401	UB2D1_HUMAN
OTULIN	2.23823	0.293389	0.26554	activation of immune response;activation of innate immune response;anatomical structure formation involved in morphogenesis;angiogenesis;biological regulation;canonical Wnt receptor signaling pathway;cell surface receptor linked signaling pathway;cellular process;cellular response to stimulus;cytoplasmic pattern recognition receptor signaling pathway;defense response;developmental process;immune …	catalytic activity;cysteine-type peptidase activity;hydrolase activity;peptidase activity;peptidase activity, acting on L-amino acid peptides;small conjugating protein-specific protease activity;ubiquitin-specific protease activity	cell part;cytoplasm;intracellular part;LUBAC complex;macromolecular complex;protein complex;ubiquitin ligase complex		Ubiquitin thioesterase otulin	ENSG00000154124	OTUL_HUMAN
OAS3	2.06505	0.0349886	-0.196239	biological regulation;cell surface receptor linked signaling pathway;cellular metabolic process;cellular nitrogen compound metabolic process;cellular process;cellular response to chemical stimulus;cellular response to cytokine stimulus;cellular response to interferon-gamma;cellular response to organic substance;cellular response to stimulus;cellular response to type I interferon;cytokine-mediated…	2'-5'-oligoadenylate synthetase activity;adenyl nucleotide binding;adenyl ribonucleotide binding;adenylyltransferase activity;ATP binding;binding;catalytic activity;cation binding;double-stranded RNA binding;ion binding;metal ion binding;nucleic acid binding;nucleotide binding;nucleotidyltransferase activity;purine nucleotide binding;purine ribonucleoside triphosphate binding;purine ribonucleotid…	cell part;cytoplasm;cytoplasmic part;cytosol;extracellular region part;extracellular space;intracellular membrane-bounded organelle;intracellular organelle;intracellular organelle part;intracellular part;membrane;membrane-bounded organelle;nuclear part;nucleoplasm;organelle;organelle part;plasma membrane	Hepatitis C;Measles	2'-5'-oligoadenylate synthase 3	ENSG00000111331	OAS3_HUMAN
PRKDC	2.38246	0.0656142	0.065931	anatomical structure development;anatomical structure formation involved in morphogenesis;anatomical structure homeostasis;anterior/posterior pattern specification;B cell lineage commitment;biological regulation;brain development;cell activation;cell death;cell differentiation;cell fate commitment;cellular component organization;cellular component organization at cellular level;cellular component…	adenyl nucleotide binding;adenyl ribonucleotide binding;ATP binding;binding;catalytic activity;DNA binding;DNA-dependent protein kinase activity;kinase activity;nucleic acid binding;nucleotide binding;phosphotransferase activity, alcohol group as acceptor;protein binding;protein kinase activity;protein serine/threonine kinase activity;purine nucleotide binding;purine ribonucleoside triphosphate b…	cell part;cytoplasmic part;cytosol;DNA-dependent protein kinase-DNA ligase 4 complex;intracellular non-membrane-bounded organelle;intracellular organelle;intracellular organelle part;intracellular part;macromolecular complex;membrane;nonhomologous end joining complex;non-membrane-bounded organelle;nuclear part;nucleolus;nucleoplasm;nucleoplasm part;organelle;organelle part;protein complex;transcr…	Cell cycle;Non-homologous end-joining	DNA-dependent protein kinase catalytic subunit	ENSG00000253729	PRKDC_HUMAN
RPS6KA2	0.664406	1.26394	1.31712	activation of immune response;activation of innate immune response;anatomical structure development;apoptosis;axon guidance;biological regulation;brain renin-angiotensin system;cardiac muscle cell apoptosis;cell communication;cell death;cell maturation;cell surface receptor linked signaling pathway;cell-cell signaling;cellular developmental process;cellular macromolecule metabolic process;cellula…	adenyl nucleotide binding;adenyl ribonucleotide binding;ATP binding;binding;catalytic activity;cation binding;ion binding;kinase activity;magnesium ion binding;metal ion binding;nucleotide binding;phosphotransferase activity, alcohol group as acceptor;protein kinase activity;protein serine/threonine kinase activity;protein serine/threonine/tyrosine kinase activity;purine nucleotide binding;purine…	cell part;cytoplasm;cytoplasmic part;cytoskeletal part;cytosol;intracellular membrane-bounded organelle;intracellular non-membrane-bounded organelle;intracellular organelle;intracellular organelle part;intracellular part;membrane;membrane-bounded organelle;non-membrane-bounded organelle;nuclear membrane;nuclear part;nucleoplasm;nucleus;organelle;organelle membrane;organelle part;spindle	Long-term potentiation;MAPK signaling pathway;mTOR signaling pathway;Neurotrophin signaling pathway;Oocyte meiosis;Progesterone-mediated oocyte maturation	Ribosomal protein S6 kinase alpha-2	ENSG00000071242	KS6A2_HUMAN
APOL1	0.884658	1.21287	1.17913	alcohol metabolic process;anion transport;cell death;cell killing;cellular component organization;cellular component organization or biogenesis;cellular macromolecule metabolic process;cellular membrane organization;cellular metabolic process;cellular process;chloride transport;cholesterol metabolic process;cytolysis;death;defense response;endocytosis;establishment of localization;immune response…	anion channel activity;anion transmembrane transporter activity;binding;channel activity;chloride channel activity;ion channel activity;ion transmembrane transporter activity;lipid binding;passive transmembrane transporter activity;substrate-specific channel activity;substrate-specific transmembrane transporter activity;substrate-specific transporter activity;transmembrane transporter activity;tr…	blood microparticle;cell part;extracellular region;extracellular region part;extracellular space;high-density lipoprotein particle;intrinsic to membrane;macromolecular complex;membrane part;plasma lipoprotein particle;protein-lipid complex;triglyceride-rich lipoprotein particle;very-low-density lipoprotein particle		Apolipoprotein L1	ENSG00000100342	APOL1_HUMAN
LBP	1.03904	0.777019	1.23445	activation of immune response;activation of innate immune response;acute inflammatory response;acute-phase response;biological regulation;carbohydrate transport;cell activation;cell activation involved in immune response;cell chemotaxis;cell migration;cell motility;cell surface receptor linked signaling pathway;cellular component movement;cellular defense response;cellular process;cellular respon…	binding;lipopolysaccharide binding;lipoteichoic acid binding;protein binding;receptor binding	cell part;cell surface;extracellular membrane-bounded organelle;extracellular organelle;extracellular region;extracellular region part;extracellular space;extracellular vesicular exosome;membrane-bounded organelle;membrane-bounded vesicle;organelle;vesicle	ko05152;Toll-like receptor signaling pathway	Lipopolysaccharide-binding protein	ENSG00000129988	LBP_HUMAN
C9	0.809154	1.5374	1.6282	activation of immune response;biological regulation;cell killing;complement activation;complement activation, alternative pathway;complement activation, classical pathway;cytolysis by symbiont of host cells;cytolysis in other organism;cytolysis in other organism involved in symbiotic interaction;defense response;disruption by symbiont of host cells;disruption of cells of other organism involved i…		blood microparticle;cell part;cytoplasm;extracellular membrane-bounded organelle;extracellular organelle;extracellular region;extracellular region part;extracellular vesicular exosome;integral to membrane;integral to plasma membrane;intracellular part;intrinsic to membrane;intrinsic to plasma membrane;macromolecular complex;membrane;membrane attack complex;membrane part;membrane-bounded organelle…	Amoebiasis;Complement and coagulation cascades;Prion diseases;Systemic lupus erythematosus	Complement component C9	ENSG00000113600	CO9_HUMAN
C4BPA	0.939436	1.25197	1.62919	activation of immune response;biological regulation;complement activation;complement activation, classical pathway;defense response;humoral immune response;immune effector process;immune response;immune system process;innate immune response;macromolecule metabolic process;metabolic process;negative regulation of biological process;negative regulation of complement activation;negative regulation o…		blood microparticle;cell part;extracellular region;extracellular region part;extracellular space;membrane;other organism cell;other organism part;plasma membrane	Complement and coagulation cascades	C4b-binding protein alpha chain	ENSG00000123838	C4BPA_HUMAN
C1R	1.16768	1.63359	2.34046	activation of immune response;biological regulation;complement activation;complement activation, classical pathway;defense response;humoral immune response;immune effector process;immune response;immune system process;innate immune response;macromolecule metabolic process;metabolic process;positive regulation of biological process;positive regulation of immune response;positive regulation of immu…	binding;calcium ion binding;catalytic activity;cation binding;endopeptidase activity;hydrolase activity;ion binding;metal ion binding;peptidase activity;peptidase activity, acting on L-amino acid peptides;serine hydrolase activity;serine-type endopeptidase activity;serine-type peptidase activity	blood microparticle;extracellular membrane-bounded organelle;extracellular organelle;extracellular region;extracellular region part;extracellular vesicular exosome;membrane-bounded organelle;membrane-bounded vesicle;organelle;vesicle	Complement and coagulation cascades;Phagosome;Staphylococcus aureus infection;Systemic lupus erythematosus	Complement C1r subcomponent	ENSG00000159403	C1R_HUMAN
BRK1	1.02869	1.34045	0.448576	actin cytoskeleton organization;actin filament-based process;biological regulation;cell motility;cell surface receptor linked signaling pathway;cellular component assembly;cellular component movement;cellular component organization;cellular component organization at cellular level;cellular component organization or biogenesis;cellular component organization or biogenesis at cellular level;cellula…	binding;protein binding;protein complex binding	cell part;cell projection;cytoplasmic part;cytoskeleton;cytosol;extracellular membrane-bounded organelle;extracellular organelle;extracellular region part;extracellular vesicular exosome;intracellular non-membrane-bounded organelle;intracellular organelle;intracellular part;lamellipodium;macromolecular complex;membrane-bounded organelle;membrane-bounded vesicle;non-membrane-bounded organelle;orga…	Regulation of actin cytoskeleton	Protein BRICK1	ENSG00000254999	BRK1_HUMAN
BMX	1.61582	0.867126	1.0144	adaptive immune response;anatomical structure development;apoptosis;biological adhesion;biological regulation;cell adhesion;cell death;cell differentiation;cell surface receptor linked signaling pathway;cellular component disassembly;cellular component disassembly at cellular level;cellular component disassembly involved in apoptosis;cellular component organization;cellular component organization…	adenyl nucleotide binding;adenyl ribonucleotide binding;ATP binding;binding;catalytic activity;cation binding;ion binding;kinase activity;metal ion binding;molecular transducer activity;non-membrane spanning protein tyrosine kinase activity;nucleotide binding;phosphotransferase activity, alcohol group as acceptor;protein kinase activity;protein tyrosine kinase activity;purine nucleotide binding;p…	cell part;cell projection membrane;cell projection part;cytoplasmic part;cytosol;extrinsic to internal side of plasma membrane;extrinsic to membrane;extrinsic to plasma membrane;intracellular part;leading edge membrane;membrane part;plasma membrane part;ruffle membrane		Cytoplasmic tyrosine-protein kinase BMX	ENSG00000102010	BMX_HUMAN
RIPK3	1.77556	1.25558	0.933223	activation of immune response;activation of innate immune response;activation of protein kinase activity;anatomical structure development;biological regulation;cell activation;cell death;cell differentiation;cellular component assembly;cellular component organization;cellular component organization or biogenesis;cellular developmental process;cellular macromolecule metabolic process;cellular meta…	adenyl nucleotide binding;adenyl ribonucleotide binding;ATP binding;binding;catalytic activity;identical protein binding;kinase activity;molecular transducer activity;NF-kappaB-inducing kinase activity;nucleotide binding;phosphotransferase activity, alcohol group as acceptor;protein binding;protein binding transcription factor activity;protein complex binding;protein kinase activity;protein serin…	cell part;cytoplasmic part;cytosol;intracellular membrane-bounded organelle;intracellular organelle;intracellular part;membrane;membrane-bounded organelle;mitochondrion;organelle;plasma membrane	Cytosolic DNA-sensing pathway	Receptor-interacting serine/threonine-protein kinase 3	ENSG00000129465	RIPK3_HUMAN
APOA4	2.11024	2.20138	0.842286	alcohol metabolic process;amine metabolic process;anatomical structure morphogenesis;biological adhesion;biological regulation;biosynthetic process;catabolic process;cell adhesion;cell part morphogenesis;cell projection morphogenesis;cell projection organization;cell-cell adhesion;cellular amine metabolic process;cellular biogenic amine metabolic process;cellular catabolic process;cellular compon…	alcohol binding;amine binding;antioxidant activity;binding;cation binding;cholesterol binding;cholesterol transporter activity;copper ion binding;enzyme activator activity;enzyme regulator activity;identical protein binding;ion binding;lipid binding;lipid transporter activity;metal ion binding;phosphatidylcholine binding;phosphatidylcholine-sterol O-acyltransferase activator activity;phospholipid…	blood microparticle;cell part;chylomicron;cytoplasmic part;cytosol;early endosome;endoplasmic reticulum lumen;endoplasmic reticulum part;endosome;extracellular membrane-bounded organelle;extracellular organelle;extracellular region;extracellular region part;extracellular space;extracellular vesicular exosome;high-density lipoprotein particle;intracellular membrane-bounded organelle;intracellular …		Apolipoprotein A-IV	ENSG00000110244	APOA4_HUMAN
IGHG3	-1.61243	-0.343259	1.80548	activation of immune response;anatomical structure homeostasis;biological regulation;complement activation;complement activation, classical pathway;defense response;homeostatic process;humoral immune response;immune effector process;immune response;immune system process;innate immune response;macromolecule metabolic process;metabolic process;positive regulation of biological process;positive regu…	antigen binding;binding	blood microparticle;extracellular membrane-bounded organelle;extracellular organelle;extracellular region;extracellular region part;extracellular space;extracellular vesicular exosome;membrane-bounded organelle;membrane-bounded vesicle;organelle;vesicle		Immunoglobulin heavy constant gamma 3		IGHG3_HUMAN
CDKN1B	-2.22109	-1.41084	-1.14819	activation of caspase activity;anatomical structure development;autophagic cell death;biological regulation;cation transport;cell cycle;cell cycle arrest;cell cycle process;cell death;cell surface receptor linked signaling pathway;cellular process;cellular response to antibiotic;cellular response to chemical stimulus;cellular response to fibroblast growth factor stimulus;cellular response to grow…	binding;cyclin-dependent protein kinase inhibitor activity;cyclin-dependent protein kinase regulator activity;enzyme binding;enzyme inhibitor activity;enzyme regulator activity;kinase inhibitor activity;kinase regulator activity;molecular transducer activity;phosphatase binding;protein binding;protein kinase inhibitor activity;protein kinase regulator activity;protein phosphatase binding;protein …	cell part;CUL4 RING ubiquitin ligase complex;Cul4A-RING ubiquitin ligase complex;cullin-RING ubiquitin ligase complex;cytoplasm;cytoplasmic part;cytosol;endosome;intracellular membrane-bounded organelle;intracellular organelle;intracellular organelle part;intracellular part;macromolecular complex;membrane-bounded organelle;nuclear part;nucleoplasm;nucleus;organelle;organelle part;protein complex;…	Cell cycle;Chronic myeloid leukemia;Measles;Pathways in cancer;Prostate cancer	Cyclin-dependent kinase inhibitor 1B OS=Homo sapiens OX=9606 GN=CDKN1B PE=1 SV=1	ENSG00000111276	CDN1B_HUMAN
DEFA3	-1.25451	-1.43225	-0.98165	antibacterial humoral response;antimicrobial humoral response;biological regulation;cell killing;cellular process;cellular response to stimulus;defense response;defense response to bacterium;defense response to fungus;defense response to Gram-positive bacterium;defense response to virus;estrogen receptor signaling pathway;humoral immune response;immune effector process;immune response;immune syst…		azurophil granule lumen;cell part;cytoplasmic membrane-bounded vesicle lumen;cytoplasmic part;cytoplasmic vesicle part;extracellular membrane-bounded organelle;extracellular organelle;extracellular region;extracellular region part;extracellular space;extracellular vesicular exosome;Golgi apparatus part;Golgi lumen;intracellular organelle lumen;intracellular organelle part;intracellular part;membr…		Neutrophil defensin 3	ENSG00000239839	DEF3_HUMAN
HLA-DQB1	-2.22379	-1.29346	0.52793	activation of immune response;adaptive immune response;adaptive immune response based on somatic recombination of immune receptors built from immunoglobulin superfamily domains;antigen processing and presentation;antigen processing and presentation of exogenous antigen;antigen processing and presentation of exogenous peptide antigen;antigen processing and presentation of exogenous peptide antigen…	antigen binding;binding;MHC class II receptor activity;molecular transducer activity;peptide antigen binding;peptide binding;receptor activity;signal transducer activity;signaling receptor activity;transmembrane signaling receptor activity	cell part;clathrin coated vesicle membrane;clathrin-coated endocytic vesicle membrane;coated vesicle membrane;cytoplasmic part;cytoplasmic vesicle membrane;cytoplasmic vesicle part;endocytic vesicle membrane;endoplasmic reticulum part;endosomal part;endosome membrane;ER to Golgi transport vesicle membrane;Golgi apparatus part;Golgi membrane;integral to endoplasmic reticulum membrane;integral to l…	Allograft rejection;Antigen processing and presentation;Asthma;Autoimmune thyroid disease;Cell adhesion molecules (CAMs);Graft-versus-host disease;Intestinal immune network for IgA production;ko05152;Leishmaniasis;Phagosome;Rheumatoid arthritis;Staphylococcus aureus infection;Systemic lupus erythematosus;Toxoplasmosis;Type I diabetes mellitus;Viral myocarditis	HLA class II histocompatibility antigen, DQ beta 1 chain	ENSG00000225824;ENSG00000231286;ENSG00000233209	DQB1_HUMAN
CREBBP	-1.50736	-1.72742	0.0528754	activation of immune response;activation of innate immune response;anatomical structure morphogenesis;biological regulation;biosynthetic process;cell surface receptor linked signaling pathway;cellular biosynthetic process;cellular component assembly;cellular component organization;cellular component organization at cellular level;cellular component organization or biogenesis;cellular component or…	acetyltransferase activity;activating transcription factor binding;bHLH transcription factor binding;binding;catalytic activity;cation binding;chromatin binding;core promoter proximal region DNA binding;core promoter proximal region sequence-specific DNA binding;damaged DNA binding;DNA binding;histone acetyltransferase activity;ion binding;lysine N-acetyltransferase activity;metal ion binding;mol…	cell part;chromatin;chromosomal part;condensed chromosome outer kinetochore;cytoplasm;histone acetyltransferase complex;intracellular membrane-bounded organelle;intracellular organelle;intracellular organelle part;intracellular part;macromolecular complex;membrane-bounded organelle;nuclear body;nuclear chromatin;nuclear chromosome part;nuclear part;nucleoplasm;nucleoplasm part;nucleus;organelle;o…	Adherens junction;Cell cycle;Huntington's disease;Jak-STAT signaling pathway;ko05152;Long-term potentiation;Melanogenesis;Notch signaling pathway;Pathways in cancer;Prostate cancer;Renal cell carcinoma;TGF-beta signaling pathway;Wnt signaling pathway	CREB-binding protein	ENSG00000005339	CBP_HUMAN
FOXO1	-1.04112	-2.5031	-0.218892	anatomical structure development;anatomical structure morphogenesis;apoptosis;autophagy;biological regulation;biosynthetic process;blood vessel development;carbohydrate homeostasis;catabolic process;cell communication;cell death;cell differentiation;cell surface receptor linked signaling pathway;cellular biosynthetic process;cellular catabolic process;cellular chemical homeostasis;cellular develo…	binding;chromatin binding;DNA binding;enzyme binding;nucleic acid binding;nucleic acid binding transcription factor activity;phosphatase binding;protein binding;protein binding transcription factor activity;protein phosphatase 2A binding;protein phosphatase binding;RNA polymerase II core promoter proximal region sequence-specific DNA binding transcription factor activity;RNA polymerase II core pr…	cell part;cytoplasm;cytoplasmic part;cytosol;intracellular membrane-bounded organelle;intracellular organelle;intracellular organelle part;intracellular part;membrane-bounded organelle;mitochondrion;nuclear part;nucleoplasm;nucleus;organelle;organelle part	Insulin signaling pathway;Pathways in cancer;Prostate cancer	Forkhead box protein O1	ENSG00000150907	FOXO1_HUMAN
MAPK1	-0.613735	-2.52518	-0.833541	activation of immune response;activation of innate immune response;activation of MAPK activity;activation of MAPKK activity;activation of protein kinase activity;anatomical structure development;anatomical structure morphogenesis;antigen receptor-mediated signaling pathway;apoptosis;axon guidance;B cell receptor signaling pathway;biological regulation;biosynthetic process;blood coagulation;blood …	adenyl nucleotide binding;adenyl ribonucleotide binding;ATP binding;binding;catalytic activity;DNA binding;enzyme binding;kinase activity;MAP kinase activity;molecular transducer activity;nucleic acid binding;nucleotide binding;phosphatase binding;phosphotransferase activity, alcohol group as acceptor;protein binding;protein kinase activity;protein serine/threonine kinase activity;purine nucleoti…	adherens junction;anchoring junction;axon;caveola;cell junction;cell part;cell projection;cell projection cytoplasm;cell projection part;cell-substrate adherens junction;cell-substrate junction;cytoplasm;cytoplasmic part;cytoskeletal part;cytoskeleton;cytosol;dendrite cytoplasm;early endosome;endosome;extracellular membrane-bounded organelle;extracellular organelle;extracellular region part;extra…	Acute myeloid leukemia;Adherens junction;Aldosterone-regulated sodium reabsorption;Alzheimer's disease;Axon guidance;B cell receptor signaling pathway;Bladder cancer;Chagas disease (American trypanosomiasis);Chemokine signaling pathway;Chronic myeloid leukemia;Colorectal cancer;Dorso-ventral axis formation;Endometrial cancer;ErbB signaling pathway;Fc epsilon RI signaling pathway;Fc gamma R-mediat…	Mitogen-activated protein kinase 1	ENSG00000100030	MK01_HUMAN
DDX41	-0.286345	-0.962425	-0.466413	apoptosis;biological regulation;cell death;cellular macromolecule metabolic process;cellular metabolic process;cellular nitrogen compound metabolic process;cellular process;cellular response to chemical stimulus;cellular response to cytokine stimulus;cellular response to interferon-beta;cellular response to organic substance;cellular response to stimulus;death;defense response;defense response to…	adenyl nucleotide binding;adenyl ribonucleotide binding;ATP binding;ATPase activity;ATPase activity, coupled;ATP-dependent helicase activity;ATP-dependent RNA helicase activity;binding;catalytic activity;cation binding;DNA binding;helicase activity;hydrolase activity;hydrolase activity, acting on acid anhydrides;hydrolase activity, acting on acid anhydrides, in phosphorus-containing anhydrides;io…	catalytic step 2 spliceosome;cell part;cytoplasm;cytoplasmic part;cytosol;endoplasmic reticulum;intracellular membrane-bounded organelle;intracellular non-membrane-bounded organelle;intracellular organelle;intracellular organelle part;intracellular part;macromolecular complex;membrane;membrane-bounded organelle;non-membrane-bounded organelle;nuclear part;nucleolus;organelle;organelle part;ribonuc…		Probable ATP-dependent RNA helicase DDX41	ENSG00000183258	DDX41_HUMAN
CD247	-0.138694	-1.77193	-0.340896	activation of immune response;antigen receptor-mediated signaling pathway;biological regulation;cell surface receptor linked signaling pathway;cellular process;cellular response to stimulus;defense response;immune response;immune response-activating cell surface receptor signaling pathway;immune response-activating signal transduction;immune response-regulating cell surface receptor signaling pat…	binding;identical protein binding;molecular transducer activity;protein binding;protein dimerization activity;protein homodimerization activity;receptor activity;signal transducer activity;signaling receptor activity;transmembrane signaling receptor activity	alpha-beta T cell receptor complex;cell part;cytoplasm;integral to membrane;intracellular part;intrinsic to membrane;macromolecular complex;membrane;membrane part;plasma membrane;plasma membrane part;protein complex;receptor complex;T cell receptor complex	Chagas disease (American trypanosomiasis);Natural killer cell mediated cytotoxicity;T cell receptor signaling pathway	T-cell surface glycoprotein CD3 zeta chain OS=Homo sapiens OX=9606 GN=CD247 PE=1 SV=2	ENSG00000198821	CD3Z_HUMAN
CD3G	-0.516005	-1.17765	0.233093	activation of immune response;antigen receptor-mediated signaling pathway;biological regulation;cell activation;cell surface receptor linked signaling pathway;cellular component assembly;cellular component organization;cellular component organization or biogenesis;cellular process;cellular response to stimulus;defense response;establishment of localization;establishment of protein localization;es…	binding;molecular transducer activity;protein binding;protein complex binding;protein complex scaffold;protein dimerization activity;protein heterodimerization activity;receptor activity;receptor binding;receptor signaling complex scaffold activity;signal transducer activity;signaling receptor activity;structural molecule activity;T cell receptor binding;transmembrane signaling receptor activity	alpha-beta T cell receptor complex;cell part;integral to membrane;integral to plasma membrane;intrinsic to membrane;intrinsic to plasma membrane;macromolecular complex;membrane;membrane part;plasma membrane;plasma membrane part;protein complex;receptor complex;T cell receptor complex	Chagas disease (American trypanosomiasis);Hematopoietic cell lineage;Measles;T cell receptor signaling pathway	T-cell surface glycoprotein CD3 gamma chain	ENSG00000160654	CD3G_HUMAN
ITCH	-0.820993	-1.04129	0.311616	activation of immune response;activation of innate immune response;apoptosis;biological regulation;catabolic process;cell death;cell surface receptor linked signaling pathway;cellular catabolic process;cellular macromolecule catabolic process;cellular macromolecule metabolic process;cellular metabolic process;cellular process;cellular protein metabolic process;cellular response to stimulus;cytopl…	acid-amino acid ligase activity;binding;catalytic activity;chemokine receptor binding;CXCR chemokine receptor binding;cytokine receptor binding;G-protein-coupled receptor binding;ligase activity;ligase activity, forming carbon-nitrogen bonds;protein binding;receptor binding;ribonucleoprotein binding;small conjugating protein ligase activity;ubiquitin-protein ligase activity	cell cortex;cell part;cytoplasm;cytoplasmic part;cytoplasmic vesicle;cytosol;extracellular membrane-bounded organelle;extracellular organelle;extracellular region part;extracellular vesicular exosome;intracellular membrane-bounded organelle;intracellular organelle;intracellular part;membrane;membrane-bounded organelle;membrane-bounded vesicle;nucleus;organelle;plasma membrane;vesicle	Endocytosis;Ubiquitin mediated proteolysis	E3 ubiquitin-protein ligase Itchy homolog	ENSG00000078747	ITCH_HUMAN
IGHV3-7	-2.34165	0.767429	-0.182455	activation of immune response;biological regulation;cellular component organization;cellular component organization or biogenesis;cellular membrane organization;cellular process;complement activation;complement activation, classical pathway;defense response;endocytosis;establishment of localization;humoral immune response;immune effector process;immune response;immune system process;innate immune…	antigen binding;binding	cell part;extracellular membrane-bounded organelle;extracellular organelle;extracellular region;extracellular region part;extracellular vesicular exosome;membrane;membrane-bounded organelle;membrane-bounded vesicle;organelle;plasma membrane;vesicle		Immunoglobulin heavy variable 3-7		HV319_HUMAN
C1QA	-1.30493	1.26511	0.961564	activation of immune response;biological regulation;cell communication;cell-cell signaling;cellular process;complement activation;complement activation, classical pathway;defense response;humoral immune response;immune effector process;immune response;immune system process;innate immune response;macromolecule metabolic process;metabolic process;positive regulation of biological process;positive r…		collagen;complement component C1 complex;extracellular matrix part;extracellular membrane-bounded organelle;extracellular organelle;extracellular region;extracellular region part;extracellular vesicular exosome;macromolecular complex;membrane-bounded organelle;membrane-bounded vesicle;organelle;protein complex;vesicle	Chagas disease (American trypanosomiasis);Complement and coagulation cascades;Prion diseases;Staphylococcus aureus infection;Systemic lupus erythematosus	Complement C1q subcomponent subunit A	ENSG00000173372	C1QA_HUMAN
LYST	-0.291366	0.193994	-1.36566	adaptive immune response;adaptive immune response based on somatic recombination of immune receptors built from immunoglobulin superfamily domains;biological regulation;blood coagulation;cell chemotaxis;cell killing;cell migration;cell motility;cellular component movement;cellular component organization;cellular component organization at cellular level;cellular component organization or biogenesi…	binding;lipid binding;phospholipid binding	cell part;cytoplasmic part;cytoskeleton;cytosol;endomembrane system;extrinsic to membrane;intracellular non-membrane-bounded organelle;intracellular organelle;intracellular part;membrane part;microtubule cytoskeleton;non-membrane-bounded organelle;organelle		Lysosomal-trafficking regulator	ENSG00000143669	LYST_HUMAN
CFB	0.0347242	0.817048	1.50595	activation of immune response;biological regulation;complement activation;complement activation, alternative pathway;defense response;humoral immune response;immune effector process;immune response;immune system process;innate immune response;macromolecule metabolic process;metabolic process;positive regulation of biological process;positive regulation of immune response;positive regulation of im…	binding;catalytic activity;complement binding;endopeptidase activity;hydrolase activity;peptidase activity;peptidase activity, acting on L-amino acid peptides;protein binding;serine hydrolase activity;serine-type endopeptidase activity;serine-type peptidase activity	blood microparticle;cell part;extracellular membrane-bounded organelle;extracellular organelle;extracellular region;extracellular region part;extracellular space;extracellular vesicular exosome;membrane;membrane-bounded organelle;membrane-bounded vesicle;organelle;plasma membrane;vesicle	Complement and coagulation cascades;Staphylococcus aureus infection	Complement factor B	ENSG00000239754;ENSG00000241253;ENSG00000241534;ENSG00000242335;ENSG00000243570;ENSG00000243649	CFAB_HUMAN
IGKV3-20	-0.315094	1.04939	1.03463	activation of immune response;biological regulation;cellular component organization;cellular component organization or biogenesis;cellular membrane organization;cellular process;complement activation;complement activation, classical pathway;defense response;endocytosis;establishment of localization;humoral immune response;immune effector process;immune response;immune system process;innate immune…	antigen binding;binding	cell part;extracellular membrane-bounded organelle;extracellular organelle;extracellular region;extracellular region part;extracellular space;extracellular vesicular exosome;membrane;membrane-bounded organelle;membrane-bounded vesicle;organelle;plasma membrane;vesicle		Immunoglobulin kappa variable 3-20		KV301_HUMAN
RNASE3	0.166568	0.151611	1.169	antibacterial humoral response;antimicrobial humoral response;catabolic process;cellular catabolic process;cellular macromolecule catabolic process;cellular macromolecule metabolic process;cellular metabolic process;cellular nitrogen compound metabolic process;cellular process;defense response;defense response to bacterium;defense response to Gram-positive bacterium;humoral immune response;immune…	binding;catalytic activity;endonuclease activity;hydrolase activity;hydrolase activity, acting on ester bonds;nuclease activity;nucleic acid binding;ribonuclease activity	extracellular membrane-bounded organelle;extracellular organelle;extracellular region;extracellular region part;extracellular space;extracellular vesicular exosome;membrane-bounded organelle;membrane-bounded vesicle;organelle;vesicle	Asthma	Eosinophil cationic protein	ENSG00000169397	ECP_HUMAN
