# Supplementary material for: Genomic instability in individuals with sex determination defects and germ cell cancer
Source: Cell Death Discov. 2023 May 23;9:173. doi: 10.1038/s41420-023-01470-6 (PMC10202957; doi:10.1038/s41420-023-01470-6)
Supplement: Supplementary file 13 — Supplementary dataset 4 [file 41420_2023_1470_MOESM13_ESM.xlsx]

## Sheet: Read me
Gene Name	Gene Name of the entry
CAIS log2 ratio	Median protein ratios of CAIS vs Control [log2]
DSD-GCT log2 ratio	Median protein ratios of DSD-GCT vs Control [log2]
Swyer Log2 ratio	Median protein ratios of Swyer vs Control [log2]
GOBP name	Gene ontology biological pathway Name
GOMF name	Gene ontology metabolic function Name
GOCC name	Gene ontology cellular component Name
KEGG pathway name	Kyoto Encyclopedia of Genes and Genomes Name
Protein Names	Protein Name of the entry
ENSG	Ensembl Gene ID (http://www.ensembl.org/index.html)
Uniprot	Uniprot Accession Number
Header	Description

## Sheet: Figure 4a
Gene name	CAIS log2 ratio	DSD-GCT log2 ratio	Swyer log2 ratio	GOBP name	GOMF name	GOCC name	KEGG name	Protein names	ENSG	UniProt names
PRKAA1	-0.385733	0.0212446	0.0187147	activation of MAPK activity;alcohol metabolic process;autophagy;biological regulation;biosynthetic process;carbohydrate homeostasis;carbohydrate metabolic process;carboxylic acid biosynthetic process;carboxylic acid metabolic process;catabolic process;cell communication;cell cycle arrest;cell cycle process;cell surface receptor linked signaling pathway;cellular biosynthetic process;cellular carbo…	[acetyl-CoA carboxylase] kinase activity;[hydroxymethylglutaryl-CoA reductase (NADPH)] kinase activity;adenyl nucleotide binding;adenyl ribonucleotide binding;AMP-activated protein kinase activity;ATP binding;binding;cAMP-dependent protein kinase activity;catalytic activity;cation binding;chromatin binding;cyclic nucleotide-dependent protein kinase activity;histone kinase activity;histone serine …	AMP-activated protein kinase complex;apical plasma membrane;cell part;cytoplasm;cytoplasmic part;cytosol;intracellular;intracellular membrane-bounded organelle;intracellular organelle;intracellular organelle part;intracellular part;macromolecular complex;membrane part;membrane-bounded organelle;nuclear part;nucleoplasm;nucleus;organelle;organelle part;plasma membrane part;protein complex	Adipocytokine signaling pathway;Hypertrophic cardiomyopathy (HCM);Insulin signaling pathway;mTOR signaling pathway;Regulation of autophagy	5'-AMP-activated protein kinase catalytic subunit alpha-1	ENSG00000132356	AAPK1_HUMAN
ANXA7	0.0820301	0.204663	0.248633	autophagy;behavior;behavioral interaction between organisms;biological regulation;calcium ion homeostasis;catabolic process;cation homeostasis;cell differentiation;cell proliferation;cell volume homeostasis;cellular calcium ion homeostasis;cellular catabolic process;cellular cation homeostasis;cellular chemical homeostasis;cellular component organization;cellular component organization or biogene…	binding;calcium ion binding;calcium-dependent phospholipid binding;calcium-dependent protein binding;cation binding;integrin binding;ion binding;lipid binding;metal ion binding;phospholipid binding;protein binding;protein complex binding;receptor binding	cell part;cytoplasmic part;cytosol;endoplasmic reticulum membrane;endoplasmic reticulum part;envelope;extracellular membrane-bounded organelle;extracellular organelle;extracellular region part;extracellular vesicular exosome;intracellular membrane-bounded organelle;intracellular organelle;intracellular organelle part;intracellular part;membrane;membrane part;membrane-bounded organelle;membrane-bo…		Annexin A7	ENSG00000138279	ANXA7_HUMAN
ARSA	-0.432039	0.461917	0.0981005	anatomical structure development;autophagy;binding of sperm to zona pellucida;catabolic process;cell recognition;cell-cell recognition;cellular catabolic process;cellular lipid metabolic process;cellular macromolecule metabolic process;cellular metabolic process;cellular process;cellular process involved in reproduction;cellular protein metabolic process;central nervous system development;develop…	arylsulfatase activity;binding;calcium ion binding;catalytic activity;cation binding;cerebroside-sulfatase activity;hydrolase activity;hydrolase activity, acting on ester bonds;ion binding;metal ion binding;sulfuric ester hydrolase activity	acrosomal vesicle;cell part;cytoplasmic membrane-bounded vesicle;cytoplasmic part;cytoplasmic vesicle;endoplasmic reticulum lumen;endoplasmic reticulum part;endosome;extracellular membrane-bounded organelle;extracellular organelle;extracellular region part;extracellular space;extracellular vesicular exosome;extrinsic to external side of plasma membrane;extrinsic to membrane;extrinsic to plasma me…	Lysosome;Sphingolipid metabolism	Arylsulfatase A	ENSG00000100299	ARSA_HUMAN
ARSB	-0.309316	0.195767	0.506836	amine metabolic process;aminoglycan catabolic process;aminoglycan metabolic process;anatomical structure development;autophagy;biological regulation;carbohydrate catabolic process;carbohydrate metabolic process;catabolic process;cellular catabolic process;cellular component organization;cellular component organization at cellular level;cellular component organization or biogenesis;cellular compon…	arylsulfatase activity;binding;catalytic activity;cation binding;hydrolase activity;hydrolase activity, acting on ester bonds;ion binding;metal ion binding;N-acetylgalactosamine-4-sulfatase activity;sulfuric ester hydrolase activity	cell part;cell surface;cytoplasmic part;endoplasmic reticulum;endoplasmic reticulum lumen;endoplasmic reticulum part;extracellular membrane-bounded organelle;extracellular organelle;extracellular region part;extracellular vesicular exosome;Golgi apparatus;intracellular membrane-bounded organelle;intracellular organelle;intracellular organelle lumen;intracellular organelle part;intracellular part;…	Glycosaminoglycan degradation;Lysosome	Arylsulfatase B	ENSG00000113273	ARSB_HUMAN
ATG5	-0.228189	0.137591	0.449238	anatomical structure development;apoptosis;autophagic vacuole assembly;autophagy;biological regulation;blood vessel remodeling;cardiac cell development;cardiac muscle cell development;catabolic process;cell communication;cell death;cell development;cellular catabolic process;cellular component assembly;cellular component assembly at cellular level;cellular component organization;cellular componen…		Atg12-Atg5-Atg16 complex;autophagic vacuole;axoneme;cell part;cell projection part;cytoplasm;cytoplasmic part;endoplasmic reticulum part;ER-mitochondrion membrane contact site;intracellular membrane-bounded organelle;intracellular organelle;intracellular organelle part;intracellular part;macromolecular complex;membrane;membrane part;membrane-bounded organelle;mitochondrial membrane part;mitochond…	Regulation of autophagy;RIG-I-like receptor signaling pathway;Shigellosis	Autophagy protein 5	ENSG00000057663	ATG5_HUMAN
BECN1	-0.449974	0.360545	0.217593	anatomical structure development;autophagic vacuole assembly;autophagy;beta-amyloid metabolic process;biological regulation;catabolic process;cell communication;cell cycle process;cell development;cellular catabolic process;cellular component assembly;cellular component assembly at cellular level;cellular component organization;cellular component organization at cellular level;cellular component …	binding;enzyme binding;kinase binding;phosphatidylinositol 3-kinase binding;protein binding	cell part;cell projection;cytoplasmic membrane-bounded vesicle;cytoplasmic part;cytoplasmic vesicle;cytosolic part;dendrite;endocytic vesicle;endoplasmic reticulum;endoplasmic reticulum membrane;endoplasmic reticulum part;endosomal part;endosome;endosome membrane;extrinsic to membrane;Golgi apparatus part;intracellular membrane-bounded organelle;intracellular organelle;intracellular organelle par…	Regulation of autophagy	Beclin-1	ENSG00000126581	BECN1_HUMAN
CTSD	0.293747	0.482388	0.272901	antigen processing and presentation;antigen processing and presentation of exogenous antigen;antigen processing and presentation of exogenous peptide antigen;antigen processing and presentation of exogenous peptide antigen via MHC class II;antigen processing and presentation of peptide antigen;antigen processing and presentation of peptide antigen via MHC class II;antigen processing and presentat…	aspartic-type endopeptidase activity;aspartic-type peptidase activity;catalytic activity;endopeptidase activity;hydrolase activity;peptidase activity;peptidase activity, acting on L-amino acid peptides	cell part;cytoplasmic membrane-bounded vesicle;cytoplasmic part;cytoplasmic vesicle;extracellular membrane-bounded organelle;extracellular organelle;extracellular region;extracellular region part;extracellular space;extracellular vesicular exosome;intracellular membrane-bounded organelle;intracellular organelle;intracellular organelle lumen;intracellular organelle part;intracellular part;lysosoma…	ko05152;Lysosome	Cathepsin D	ENSG00000117984	CATD_HUMAN
CISD2	0.174858	0.0495968	0.402079	aging;autophagy;biological regulation;catabolic process;cellular catabolic process;cellular metabolic process;cellular process;developmental process;metabolic process;mitochondrion degradation;multicellular organismal aging;regulation of autophagy;regulation of biological process;regulation of catabolic process;regulation of cellular catabolic process;regulation of cellular metabolic process;regu…	2 iron, 2 sulfur cluster binding;binding;cation binding;identical protein binding;ion binding;iron-sulfur cluster binding;metal cluster binding;metal ion binding;protein binding;protein dimerization activity;protein homodimerization activity	cell part;cytoplasmic part;endoplasmic reticulum;endoplasmic reticulum membrane;endoplasmic reticulum part;integral to membrane;intracellular membrane-bounded organelle;intracellular organelle;intracellular organelle part;intracellular part;intrinsic to membrane;macromolecular complex;membrane;membrane part;membrane-bounded organelle;mitochondrial membrane;mitochondrial outer membrane;mitochondri…		CDGSH iron-sulfur domain-containing protein 2	ENSG00000145354	CISD2_HUMAN
ATG4B	-0.454674	-0.0873508	-0.0490473	autophagic vacuole assembly;autophagy;biological regulation;catabolic process;cell communication;cellular catabolic process;cellular component assembly;cellular component assembly at cellular level;cellular component organization;cellular component organization at cellular level;cellular component organization or biogenesis;cellular component organization or biogenesis at cellular level;cellular …	catalytic activity;cysteine-type endopeptidase activity;cysteine-type peptidase activity;endopeptidase activity;hydrolase activity;peptidase activity;peptidase activity, acting on L-amino acid peptides	cell part;cytoplasm;cytoplasmic part;cytosol;intracellular part	Regulation of autophagy	Cysteine protease ATG4B	ENSG00000168397	ATG4B_HUMAN
FBXO7	-1.18038	-0.560508	0.957953	autophagy;biological regulation;catabolic process;cellular catabolic process;cellular macromolecule catabolic process;cellular macromolecule metabolic process;cellular metabolic process;cellular process;cellular protein metabolic process;establishment of localization;establishment of localization in cell;establishment of protein localization;establishment of protein localization in mitochondrion;…	acid-amino acid ligase activity;catalytic activity;ligase activity;ligase activity, forming carbon-nitrogen bonds;small conjugating protein ligase activity;ubiquitin-protein ligase activity	cell part;cytoplasm;cytoplasmic part;cytosol;intracellular membrane-bounded organelle;intracellular organelle;intracellular part;macromolecular complex;membrane-bounded organelle;mitochondrion;nucleus;organelle;protein complex;ubiquitin ligase complex		F-box only protein 7	ENSG00000100225	FBX7_HUMAN
FOXO1	-1.04112	-2.5031	-0.218892	anatomical structure development;anatomical structure morphogenesis;apoptosis;autophagy;biological regulation;biosynthetic process;blood vessel development;carbohydrate homeostasis;catabolic process;cell communication;cell death;cell differentiation;cell surface receptor linked signaling pathway;cellular biosynthetic process;cellular catabolic process;cellular chemical homeostasis;cellular develo…	binding;chromatin binding;DNA binding;enzyme binding;nucleic acid binding;nucleic acid binding transcription factor activity;phosphatase binding;protein binding;protein binding transcription factor activity;protein phosphatase 2A binding;protein phosphatase binding;RNA polymerase II core promoter proximal region sequence-specific DNA binding transcription factor activity;RNA polymerase II core pr…	cell part;cytoplasm;cytoplasmic part;cytosol;intracellular membrane-bounded organelle;intracellular organelle;intracellular organelle part;intracellular part;membrane-bounded organelle;mitochondrion;nuclear part;nucleoplasm;nucleus;organelle;organelle part	Insulin signaling pathway;Pathways in cancer;Prostate cancer	Forkhead box protein O1	ENSG00000150907	FOXO1_HUMAN
FUNDC2	0.269757	0.232164	0.818316	autophagy;catabolic process;cellular catabolic process;cellular metabolic process;cellular process;metabolic process;mitochondrion degradation		cell part;cytoplasmic part;integral to membrane;integral to mitochondrial membrane;integral to mitochondrial outer membrane;integral to organelle membrane;intracellular membrane-bounded organelle;intracellular organelle;intracellular organelle part;intracellular part;intrinsic to membrane;intrinsic to mitochondrial outer membrane;intrinsic to organelle membrane;membrane part;membrane-bounded orga…		FUN14 domain-containing protein 2	ENSG00000165775	FUND2_HUMAN
GABARAP	0.175319	0.0933258	0.184192	autophagic vacuole assembly;autophagy;biological regulation;catabolic process;cell communication;cell-cell signaling;cellular catabolic process;cellular component assembly;cellular component assembly at cellular level;cellular component organization;cellular component organization at cellular level;cellular component organization or biogenesis;cellular component organization or biogenesis at cell…	beta-tubulin binding;binding;cytoskeletal protein binding;GABA receptor binding;microtubule binding;protein binding;receptor binding;tubulin binding	actin cytoskeleton;autophagic vacuole;autophagic vacuole membrane;axoneme;cell body;cell part;cell projection part;cytoplasmic part;cytoplasmic vesicle;cytoskeletal part;cytoskeleton;cytosol;endoplasmic reticulum;extrinsic to membrane;Golgi apparatus part;Golgi membrane;intracellular membrane-bounded organelle;intracellular non-membrane-bounded organelle;intracellular organelle;intracellular orga…	Regulation of autophagy	Gamma-aminobutyric acid receptor-associated protein	ENSG00000170296	GBRAP_HUMAN
GABARAPL2	-0.60605	0.240467	0.285668	autophagic vacuole assembly;autophagy;biological regulation;catabolic process;cell communication;cellular catabolic process;cellular component assembly;cellular component assembly at cellular level;cellular component organization;cellular component organization at cellular level;cellular component organization or biogenesis;cellular component organization or biogenesis at cellular level;cellular …	ATPase binding;beta-tubulin binding;binding;cytoskeletal protein binding;enzyme binding;GABA receptor binding;microtubule binding;protein binding;receptor binding;SNARE binding;tubulin binding	autophagic vacuole;autophagic vacuole membrane;cell part;cytoplasm;cytoplasmic part;cytoplasmic vesicle;cytosol;extrinsic to membrane;Golgi apparatus;Golgi apparatus part;Golgi membrane;intracellular;intracellular membrane-bounded organelle;intracellular organelle;intracellular organelle part;intracellular part;membrane;membrane part;membrane-bounded organelle;organelle;organelle membrane;organel…	Regulation of autophagy	Gamma-aminobutyric acid receptor-associated protein-like 2	ENSG00000034713	GBRL2_HUMAN
IFI16	0.0634591	0.481929	0.24862	activation of immune response;activation of innate immune response;anatomical structure development;autophagy;biological regulation;catabolic process;cell communication;cell differentiation;cell proliferation;cellular catabolic process;cellular developmental process;cellular metabolic process;cellular process;cellular response to abiotic stimulus;cellular response to external stimulus;cellular re…	binding;core promoter binding;core promoter proximal region DNA binding;core promoter proximal region sequence-specific DNA binding;DNA binding;double-stranded DNA binding;identical protein binding;nucleic acid binding;nucleic acid binding transcription factor activity;protein binding;regulatory region DNA binding;regulatory region nucleic acid binding;RNA polymerase II core promoter proximal reg…	cell part;cytoplasm;cytoplasmic part;cytosol;intracellular membrane-bounded organelle;intracellular non-membrane-bounded organelle;intracellular organelle;intracellular organelle part;intracellular part;membrane;membrane-bounded organelle;non-membrane-bounded organelle;nuclear body;nuclear part;nuclear speck;nucleolus;nucleoplasm;nucleoplasm part;nucleus;organelle;organelle part		Gamma-interferon-inducible protein 16	ENSG00000163565	IF16_HUMAN
HDAC6	-0.782815	-0.00115579	-0.0150144	aggresome assembly;autophagy;biological regulation;biosynthetic process;catabolic process;cell communication;cellular biosynthetic process;cellular catabolic process;cellular component assembly;cellular component assembly at cellular level;cellular component disassembly;cellular component organization;cellular component organization at cellular level;cellular component organization or biogenesis;…	alpha-tubulin binding;beta-catenin binding;binding;catalytic activity;cation binding;core promoter binding;cytoskeletal protein binding;deacetylase activity;DNA binding;dynein complex binding;enzyme binding;heat shock protein binding;histone deacetylase activity;histone deacetylase activity (H3-K14 specific);histone deacetylase activity (H3-K9 specific);histone deacetylase binding;Hsp90 protein b…	aggresome;axon;caveola;cell leading edge;cell part;cell projection;chromatin remodeling complex;cytoplasm;cytoplasmic microtubule;cytoplasmic part;cytoskeletal part;cytosol;dendrite;histone deacetylase complex;inclusion body;intracellular membrane-bounded organelle;intracellular organelle;intracellular organelle part;intracellular part;macromolecular complex;membrane part;membrane raft;membrane-b…		Histone deacetylase 6	ENSG00000094631	HDAC6_HUMAN
LRRK2	0.249571	0.585236	0.571216	activation of MAPK activity;activation of MAPKK activity;activation of protein kinase activity;anatomical structure development;anatomical structure morphogenesis;autophagy;behavior;biological regulation;catabolic process;cell death;cell migration;cell motility;cell part morphogenesis;cell projection morphogenesis;cell projection organization;cellular catabolic process;cellular chemical homeostas…	actin binding;adenyl nucleotide binding;adenyl ribonucleotide binding;ATP binding;binding;catalytic activity;clathrin binding;cytoskeletal protein binding;enzyme activator activity;enzyme binding;enzyme regulator activity;glycoprotein binding;GTP binding;GTPase activator activity;GTPase activity;GTPase binding;GTPase regulator activity;GTP-dependent protein kinase activity;guanyl nucleotide bindi…	axon;axon part;cell body;cell junction;cell part;cell projection;cell projection cytoplasm;cell projection part;clathrin coated vesicle membrane;coated vesicle membrane;cytoplasm;cytoplasmic part;cytoplasmic vesicle;cytoplasmic vesicle membrane;cytoplasmic vesicle part;cytosol;dendrite;dendrite cytoplasm;endoplasmic reticulum;endosome;external side of mitochondrial outer membrane;extracellular me…	Parkinson's disease	Leucine-rich repeat serine/threonine-protein kinase 2	ENSG00000188906	LRRK2_HUMAN
LAMP1	-0.395925	0.217044	0.190065	autophagic cell death;autophagy;biological regulation;catabolic process;cell death;cellular catabolic process;cellular metabolic process;cellular process;death;establishment of localization;establishment of localization in cell;establishment of protein localization;establishment of protein localization to organelle;Golgi to lysosome transport;Golgi vesicle transport;induction of apoptosis;inducti…	binding;enzyme binding;protein binding	cell body;cell part;cell projection;cytolytic granule;cytoplasm;cytoplasmic membrane-bounded vesicle;cytoplasmic part;cytoplasmic vesicle;dendrite;endosomal part;endosome;endosome membrane;external side of plasma membrane;extracellular membrane-bounded organelle;extracellular organelle;extracellular region part;extracellular vesicular exosome;integral to membrane;integral to plasma membrane;intra…	ko05152;Lysosome;Phagosome	Lysosome-associated membrane glycoprotein 1	ENSG00000185896	LAMP1_HUMAN
MAP1S	0.185333	0.907147	0.559968	anatomical structure development;anatomical structure morphogenesis;apoptosis;autophagy;biological regulation;brain development;catabolic process;cell death;cell part morphogenesis;cell projection morphogenesis;cell projection organization;cellular catabolic process;cellular component morphogenesis;cellular component movement;cellular component organization;cellular component organization at cell…	actin binding;actin filament binding;beta-tubulin binding;binding;cytoskeletal protein binding;DNA binding;microtubule binding;nucleic acid binding;protein binding;tubulin binding	cell body;cell junction;cell part;cell projection;cytoplasm;cytoplasmic part;cytoskeletal part;cytosol;dendrite;intracellular membrane-bounded organelle;intracellular non-membrane-bounded organelle;intracellular organelle;intracellular organelle part;intracellular part;macromolecular complex;membrane-bounded organelle;microtubule;neuron projection;neuronal cell body;non-membrane-bounded organelle…		Microtubule-associated protein 1S	ENSG00000130479	MAP1S_HUMAN
FIS1	0.192	0.0987647	0.28533	anatomical structure morphogenesis;apoptotic mitochondrial changes;autophagy;biological regulation;calcium ion homeostasis;calcium-mediated signaling;calcium-mediated signaling using intracellular calcium source;catabolic process;cation homeostasis;cell part morphogenesis;cellular calcium ion homeostasis;cellular catabolic process;cellular cation homeostasis;cellular chemical homeostasis;cellular…	binding;protein binding;receptor binding	cell part;cytoplasmic part;integral to membrane;integral to mitochondrial membrane;integral to mitochondrial outer membrane;integral to organelle membrane;integral to peroxisomal membrane;intracellular membrane-bounded organelle;intracellular organelle;intracellular organelle part;intracellular part;intrinsic to membrane;intrinsic to mitochondrial outer membrane;intrinsic to organelle membrane;in…		Mitochondrial fission 1 protein	ENSG00000214253	FIS1_HUMAN
MFN2	-0.0786931	0.647124	0.0799469	anatomical structure formation involved in morphogenesis;anatomical structure morphogenesis;apoptosis;autophagy;biological regulation;blastocyst formation;blood coagulation;camera-type eye morphogenesis;catabolic process;cell death;cellular catabolic process;cellular component organization;cellular component organization at cellular level;cellular component organization or biogenesis;cellular com…	binding;catalytic activity;enzyme binding;GTP binding;GTPase activity;guanyl nucleotide binding;guanyl ribonucleotide binding;hydrolase activity;hydrolase activity, acting on acid anhydrides;hydrolase activity, acting on acid anhydrides, in phosphorus-containing anhydrides;nucleoside-triphosphatase activity;nucleotide binding;protein binding;purine nucleotide binding;purine ribonucleoside triphos…	cell part;cytoplasmic part;cytoskeleton;cytosol;integral to membrane;intracellular membrane-bounded organelle;intracellular non-membrane-bounded organelle;intracellular organelle;intracellular organelle part;intracellular part;intrinsic to membrane;intrinsic to mitochondrial outer membrane;intrinsic to organelle membrane;membrane;membrane part;membrane-bounded organelle;microtubule cytoskeleton;m…		Mitofusin-2	ENSG00000116688	MFN2_HUMAN
SIRT2	0.126907	0.527253	0.435904	anatomical structure development;autophagy;axon ensheathment;biological regulation;biosynthetic process;catabolic process;cell cycle;cell cycle phase;cell cycle process;cell division;cell surface receptor linked signaling pathway;cellular biosynthetic process;cellular catabolic process;cellular component organization;cellular component organization at cellular level;cellular component organizatio…	binding;catalytic activity;cation binding;chromatin binding;coenzyme binding;cofactor binding;deacetylase activity;enzyme binding;histone acetyltransferase binding;histone deacetylase activity;histone deacetylase binding;hydrolase activity;hydrolase activity, acting on carbon-nitrogen (but not peptide) bonds;hydrolase activity, acting on carbon-nitrogen (but not peptide) bonds, in linear amides;i…	axon part;cell junction;cell part;cell projection part;cell-cell junction;centriole;centrosome;chromatin;chromatin remodeling complex;chromatin silencing complex;chromosomal part;chromosome;cytoplasm;cytoplasmic part;cytoskeletal part;cytosol;growth cone;heterochromatin;intracellular membrane-bounded organelle;intracellular non-membrane-bounded organelle;intracellular organelle;intracellular orga…		NAD-dependent protein deacetylase sirtuin-2	ENSG00000068903	SIR2_HUMAN
OPTN	-0.105109	0.347097	0.180967	autophagy;biological regulation;catabolic process;cell communication;cell cycle;cell cycle process;cell death;cellular catabolic process;cellular component organization;cellular component organization at cellular level;cellular component organization or biogenesis;cellular component organization or biogenesis at cellular level;cellular metabolic process;cellular process;cellular response to exter…	binding;enzyme binding;GTPase binding;identical protein binding;K63-linked polyubiquitin binding;polyubiquitin binding;protein binding;protein C-terminus binding;Rab GTPase binding;Ras GTPase binding;small conjugating protein binding;small GTPase binding;ubiquitin binding	autophagic vacuole;cell part;cytoplasm;cytoplasmic membrane-bounded vesicle;cytoplasmic part;cytoplasmic vesicle;cytosol;endosome;Golgi apparatus;Golgi apparatus part;Golgi membrane;intracellular membrane-bounded organelle;intracellular organelle;intracellular organelle part;intracellular part;membrane;membrane-bounded organelle;membrane-bounded vesicle;nuclear part;nucleoplasm;nucleus;organelle;…		Optineurin	ENSG00000123240	OPTN_HUMAN
PARK7	-0.210247	0.464654	0.491668	activation of protein kinase activity;activation of protein kinase B activity;adult behavior;adult locomotory behavior;alcohol biosynthetic process;alcohol metabolic process;aldehyde catabolic process;amine transport;autophagy;behavior;biological regulation;biosynthetic process;carboxylic acid biosynthetic process;carboxylic acid metabolic process;catabolic process;catecholamine transport;catecho…	androgen receptor binding;binding;catalytic activity;cation binding;copper chaperone activity;copper ion binding;cytokine binding;enzyme binding;glyoxalase III activity;hormone receptor binding;hydrolase activity;identical protein binding;ion binding;kinase binding;mercury ion binding;metal ion binding;metallochaperone activity;mRNA binding;nuclear hormone receptor binding;nucleic acid binding;ox…	axon;cell body;cell part;cell projection;chromatin;chromosomal part;cytoplasm;cytoplasmic part;cytosol;extracellular membrane-bounded organelle;extracellular organelle;extracellular region part;extracellular vesicular exosome;intracellular membrane-bounded organelle;intracellular organelle;intracellular organelle lumen;intracellular organelle part;intracellular part;membrane;membrane part;membran…	Parkinson's disease	Parkinson disease protein 7	ENSG00000116288	PARK7_HUMAN
PIK3C3	0.165341	0.682712	0.190498	activation of immune response;activation of innate immune response;autophagic vacuole assembly;autophagy;biological regulation;biosynthetic process;catabolic process;cell communication;cell surface receptor linked signaling pathway;cellular biosynthetic process;cellular catabolic process;cellular component assembly;cellular component assembly at cellular level;cellular component organization;cell…	1-phosphatidylinositol-3-kinase activity;adenyl nucleotide binding;adenyl ribonucleotide binding;ATP binding;binding;catalytic activity;inositol or phosphatidylinositol kinase activity;kinase activity;lipid kinase activity;nucleotide binding;phosphatidylinositol 3-kinase activity;phosphatidylinositol kinase activity;phosphotransferase activity, alcohol group as acceptor;protein kinase activity;pu…	axoneme;cell part;cell projection part;cytoplasmic membrane-bounded vesicle;cytoplasmic part;cytoplasmic vesicle;cytosol;cytosolic part;endocytic vesicle;endosome;intracellular membrane-bounded organelle;intracellular organelle;intracellular part;late endosome;macromolecular complex;membrane;membrane-bounded organelle;membrane-bounded vesicle;microbody;midbody;organelle;organelle part;peroxisome;…	Inositol phosphate metabolism;ko05152;Phagosome;Phosphatidylinositol signaling system;Regulation of autophagy	Phosphatidylinositol 3-kinase catalytic subunit type 3	ENSG00000078142	PK3C3_HUMAN
PIK3CB	-0.0393533	0.192273	0.128707	activation of immune response;activation of MAPK activity;adaptive immune response;antigen receptor-mediated signaling pathway;autophagy;biological adhesion;biological regulation;biosynthetic process;blood coagulation;calcium ion homeostasis;catabolic process;cation homeostasis;cell activation;cell adhesion;cell chemotaxis;cell division;cell migration;cell motility;cell surface receptor linked si…	1-phosphatidylinositol-3-kinase activity;adenyl nucleotide binding;adenyl ribonucleotide binding;ATP binding;binding;catalytic activity;inositol or phosphatidylinositol kinase activity;kinase activity;lipid kinase activity;nucleotide binding;phosphatidylinositol 3-kinase activity;phosphatidylinositol kinase activity;phosphatidylinositol phosphate kinase activity;phosphatidylinositol-4,5-bisphosph…	cell part;cytoplasm;cytoplasmic part;cytosol;cytosolic part;intracellular membrane-bounded organelle;intracellular organelle;intracellular part;macromolecular complex;membrane;membrane-bounded organelle;nucleus;organelle;phosphatidylinositol 3-kinase complex;plasma membrane;protein complex	Acute myeloid leukemia;Aldosterone-regulated sodium reabsorption;Amoebiasis;Apoptosis;B cell receptor signaling pathway;Bacterial invasion of epithelial cells;Carbohydrate digestion and absorption;Chagas disease (American trypanosomiasis);Chemokine signaling pathway;Chronic myeloid leukemia;Colorectal cancer;Endometrial cancer;ErbB signaling pathway;Fc epsilon RI signaling pathway;Fc gamma R-medi…	Phosphatidylinositol 4,5-bisphosphate 3-kinase catalytic subunit beta isoform	ENSG00000051382	PK3CB_HUMAN
PIK3R4	-0.47983	0.445122	-0.330771	activation of immune response;activation of innate immune response;autophagy;biological regulation;biosynthetic process;catabolic process;cell communication;cell surface receptor linked signaling pathway;cellular biosynthetic process;cellular catabolic process;cellular component organization;cellular component organization at cellular level;cellular component organization or biogenesis;cellular c…	adenyl nucleotide binding;adenyl ribonucleotide binding;ATP binding;binding;catalytic activity;kinase activity;nucleotide binding;phosphotransferase activity, alcohol group as acceptor;protein kinase activity;protein serine/threonine kinase activity;purine nucleotide binding;purine ribonucleoside triphosphate binding;purine ribonucleotide binding;ribonucleotide binding;transferase activity;transf…	axoneme;cell part;cell projection part;cytoplasmic part;cytosol;cytosolic part;endosome;intracellular membrane-bounded organelle;intracellular organelle;intracellular organelle part;intracellular part;late endosome;macromolecular complex;membrane;membrane part;membrane-bounded organelle;nuclear part;nuclear pore;nucleus-vacuole junction;organelle;organelle membrane contact site;organelle part;pho…	Regulation of autophagy	Phosphoinositide 3-kinase regulatory subunit 4	ENSG00000196455	PI3R4_HUMAN
S100A8	0.309568	0.506059	0.777966	activation of caspase activity;acute inflammatory response;autophagy;biological adhesion;biological regulation;catabolic process;cell adhesion;cell chemotaxis;cell migration;cell motility;cell-cell adhesion;cellular catabolic process;cellular component movement;cellular macromolecule metabolic process;cellular metabolic process;cellular process;cellular protein metabolic process;cellular response…	arachidonic acid binding;binding;calcium ion binding;carboxylic acid binding;cation binding;cytoskeletal protein binding;fatty acid binding;icosanoid binding;icosatetraenoic acid binding;ion binding;lipid binding;metal ion binding;microtubule binding;monocarboxylic acid binding;protein binding;RAGE receptor binding;receptor binding;Toll-like receptor 4 binding;Toll-like receptor binding;transitio…	cell part;cytoplasmic part;cytoskeleton;cytosol;extracellular membrane-bounded organelle;extracellular organelle;extracellular region;extracellular region part;extracellular space;extracellular vesicular exosome;intracellular membrane-bounded organelle;intracellular non-membrane-bounded organelle;intracellular organelle;intracellular part;membrane;membrane-bounded organelle;membrane-bounded vesic…		Protein S100-A8	ENSG00000143546	S10A8_HUMAN
GN=S100A9	0.574143	0.407144	0.85253	actin cytoskeleton organization;actin cytoskeleton reorganization;actin filament-based process;activation of caspase activity;autophagy;biological adhesion;biological regulation;catabolic process;cell adhesion;cell chemotaxis;cell communication;cell migration;cell motility;cell-cell adhesion;cell-cell signaling;cellular catabolic process;cellular component movement;cellular component organization…	antioxidant activity;arachidonic acid binding;binding;calcium ion binding;carboxylic acid binding;cation binding;cytoskeletal protein binding;fatty acid binding;icosanoid binding;icosatetraenoic acid binding;ion binding;lipid binding;metal ion binding;microtubule binding;molecular transducer activity;monocarboxylic acid binding;protein binding;RAGE receptor binding;receptor binding;signal transdu…	cell part;cytoplasmic part;cytoskeleton;cytosol;extracellular membrane-bounded organelle;extracellular organelle;extracellular region;extracellular region part;extracellular space;extracellular vesicular exosome;intracellular membrane-bounded organelle;intracellular non-membrane-bounded organelle;intracellular organelle;intracellular part;membrane;membrane-bounded organelle;membrane-bounded vesic…		Protein S100-A9	ENSG00000163220	S10A9_HUMAN
RAB1A	-0.401608	0.0554665	-0.368693	anatomical structure morphogenesis;autophagic vacuole assembly;autophagy;biological adhesion;biological regulation;cargo loading into COPII-coated vesicle;cargo loading into vesicle;catabolic process;cell adhesion;cell cycle;cell migration;cell morphogenesis;cell morphogenesis involved in differentiation;cell motility;cell-substrate adhesion;cellular catabolic process;cellular component assembly;…	binding;catalytic activity;GTP binding;GTPase activity;guanyl nucleotide binding;guanyl ribonucleotide binding;hydrolase activity;hydrolase activity, acting on acid anhydrides;hydrolase activity, acting on acid anhydrides, in phosphorus-containing anhydrides;nucleoside-triphosphatase activity;nucleotide binding;purine nucleotide binding;purine ribonucleoside triphosphate binding;purine ribonucleo…	cell part;cytoplasmic membrane-bounded vesicle;cytoplasmic part;cytoplasmic vesicle;cytosol;early endosome;endoplasmic reticulum membrane;endoplasmic reticulum part;endosome;extracellular membrane-bounded organelle;extracellular organelle;extracellular region part;extracellular vesicular exosome;Golgi apparatus;Golgi apparatus part;Golgi membrane;intracellular membrane-bounded organelle;intracell…		Ras-related protein Rab-1A	ENSG00000138069	RAB1A_HUMAN
RAB1B	-0.26818	0.221402	0.118235	autophagy;biological regulation;catabolic process;cellular catabolic process;cellular component assembly;cellular component assembly at cellular level;cellular component organization;cellular component organization at cellular level;cellular component organization or biogenesis;cellular component organization or biogenesis at cellular level;cellular metabolic process;cellular process;cellular pro…	binding;catalytic activity;GTP binding;GTPase activity;guanyl nucleotide binding;guanyl ribonucleotide binding;hydrolase activity;hydrolase activity, acting on acid anhydrides;hydrolase activity, acting on acid anhydrides, in phosphorus-containing anhydrides;nucleoside-triphosphatase activity;nucleotide binding;purine nucleotide binding;purine ribonucleoside triphosphate binding;purine ribonucleo…	cell part;cytoplasmic part;endoplasmic reticulum membrane;endoplasmic reticulum part;endoplasmic reticulum-Golgi intermediate compartment;extracellular membrane-bounded organelle;extracellular organelle;extracellular region part;extracellular vesicular exosome;Golgi apparatus;Golgi apparatus part;Golgi membrane;intracellular membrane-bounded organelle;intracellular organelle;intracellular organel…		Ras-related protein Rab-1B	ENSG00000174903	RAB1B_HUMAN
RAB24	0.0909939	0.427272	-0.447397	autophagy;biological regulation;catabolic process;cellular catabolic process;cellular metabolic process;cellular process;cellular response to stimulus;establishment of localization;establishment of localization in cell;establishment of protein localization;intracellular protein transport;intracellular signal transduction;intracellular transport;metabolic process;protein transport;Rab protein sign…	binding;catalytic activity;GTP binding;GTPase activity;guanyl nucleotide binding;guanyl ribonucleotide binding;hydrolase activity;hydrolase activity, acting on acid anhydrides;hydrolase activity, acting on acid anhydrides, in phosphorus-containing anhydrides;nucleoside-triphosphatase activity;nucleotide binding;purine nucleotide binding;purine ribonucleoside triphosphate binding;purine ribonucleo…	autophagic vacuole;cell part;cytoplasmic membrane-bounded vesicle;cytoplasmic part;cytoplasmic vesicle;cytosol;endocytic vesicle;endosome;intracellular membrane-bounded organelle;intracellular organelle;intracellular part;membrane;membrane-bounded organelle;membrane-bounded vesicle;mitochondrion;organelle;vacuole;vesicle		Ras-related protein Rab-24	ENSG00000169228	RAB24_HUMAN
RAB33B	0.243832	0.611957	-0.151801	anatomical structure morphogenesis;autophagy;biological regulation;catabolic process;cellular catabolic process;cellular metabolic process;cellular process;cellular response to stimulus;developmental process;establishment of localization;establishment of localization in cell;establishment of protein localization;establishment of protein localization in Golgi;establishment of protein localization …	binding;catalytic activity;GTP binding;GTPase activity;guanyl nucleotide binding;guanyl ribonucleotide binding;hydrolase activity;hydrolase activity, acting on acid anhydrides;hydrolase activity, acting on acid anhydrides, in phosphorus-containing anhydrides;nucleoside-triphosphatase activity;nucleotide binding;purine nucleotide binding;purine ribonucleoside triphosphate binding;purine ribonucleo…	cell part;cytoplasmic part;extracellular membrane-bounded organelle;extracellular organelle;extracellular region part;extracellular vesicular exosome;Golgi apparatus;Golgi apparatus part;Golgi lumen;Golgi membrane;intracellular membrane-bounded organelle;intracellular organelle;intracellular organelle lumen;intracellular organelle part;intracellular part;membrane;membrane-bounded organelle;membra…		Ras-related protein Rab-33B	ENSG00000172007	RB33B_HUMAN
RGS19	-0.0860828	0.147453	-0.0431879	autophagy;biological regulation;catabolic process;cell surface receptor linked signaling pathway;cellular catabolic process;cellular metabolic process;cellular process;cellular response to stimulus;G-protein coupled receptor protein signaling pathway;intracellular signal transduction;metabolic process;negative regulation of biological process;negative regulation of cell communication;negative reg…	enzyme activator activity;enzyme regulator activity;GTPase activator activity;GTPase regulator activity;nucleoside-triphosphatase regulator activity	brush border;cell part;cell projection;clathrin-coated vesicle;coated vesicle;cytoplasm;cytoplasmic membrane-bounded vesicle;cytoplasmic part;cytoplasmic vesicle;Golgi apparatus;intracellular membrane-bounded organelle;intracellular organelle;intracellular part;membrane;membrane-bounded organelle;membrane-bounded vesicle;organelle;plasma membrane;vesicle		Regulator of G-protein signaling 19	ENSG00000171700	RGS19_HUMAN
SQSTM1	-0.409823	0.113399	-0.146478	autophagy;biological regulation;catabolic process;cell communication;cell differentiation;cell surface receptor linked signaling pathway;cellular catabolic process;cellular component assembly;cellular component organization;cellular component organization or biogenesis;cellular developmental process;cellular macromolecule catabolic process;cellular macromolecule metabolic process;cellular metabol…	binding;catalytic activity;cation binding;enzyme binding;identical protein binding;ion binding;kinase activity;kinase binding;metal ion binding;phosphotransferase activity, alcohol group as acceptor;protein binding;protein domain specific binding;protein kinase activity;protein kinase binding;protein kinase C binding;protein serine/threonine kinase activity;receptor binding;receptor tyrosine kina…	aggresome;autophagic vacuole;cell part;cytoplasm;cytoplasmic mRNA processing body;cytoplasmic part;cytoplasmic vesicle;cytosol;endoplasmic reticulum;endosome;extracellular membrane-bounded organelle;extracellular organelle;extracellular region part;extracellular vesicular exosome;inclusion body;intracellular membrane-bounded organelle;intracellular non-membrane-bounded organelle;intracellular org…	Osteoclast differentiation	Sequestosome-1	ENSG00000161011	SQSTM_HUMAN
MARK2	-0.351625	0.0463418	-0.0314847	activation of protein kinase activity;autophagy;biological regulation;catabolic process;cell migration;cell motility;cell surface receptor linked signaling pathway;cellular catabolic process;cellular component movement;cellular localization;cellular macromolecule metabolic process;cellular metabolic process;cellular process;cellular protein metabolic process;cellular response to stimulus;establis…	adenyl nucleotide binding;adenyl ribonucleotide binding;ATP binding;binding;catalytic activity;cation binding;enzyme activator activity;enzyme regulator activity;ion binding;kinase activator activity;kinase activity;kinase regulator activity;lipid binding;magnesium ion binding;metal ion binding;nucleotide binding;phosphotransferase activity, alcohol group as acceptor;protein kinase activator acti…	actin filament;basal cortex;cell cortex part;cell part;cytoplasmic part;cytoskeletal part;intracellular membrane-bounded organelle;intracellular organelle;intracellular organelle part;intracellular part;lateral plasma membrane;macromolecular complex;membrane;membrane part;membrane-bounded organelle;mitochondrion;nucleus;organelle;organelle part;plasma membrane;plasma membrane part;protein complex		Serine/threonine-protein kinase MARK2	ENSG00000072518	MARK2_HUMAN
TBC1D5	0.154795	0.69466	0.466584	autophagy;biological regulation;catabolic process;cellular catabolic process;cellular metabolic process;cellular process;endosome transport;establishment of localization;establishment of localization in cell;establishment of protein localization;intracellular transport;metabolic process;positive regulation of autophagy;positive regulation of biological process;positive regulation of catabolic pro…	AP-2 adaptor complex binding;binding;enzyme activator activity;enzyme regulator activity;GTPase activator activity;GTPase regulator activity;nucleoside-triphosphatase regulator activity;protein binding;protein complex binding	autophagic vacuole;cell part;cytoplasmic part;cytoplasmic vesicle;endosomal part;endosome membrane;intracellular membrane-bounded organelle;intracellular organelle;intracellular organelle part;intracellular part;macromolecular complex;membrane;membrane part;membrane-bounded organelle;organelle;organelle membrane;organelle part;protein complex;retromer complex;vacuole;vesicle		TBC1 domain family member 5	ENSG00000131374	TBCD5_HUMAN
TOLLIP	0.136614	0.34104	0.333857	autophagy;biological regulation;catabolic process;cell activation;cell communication;cell differentiation;cell-cell signaling;cellular catabolic process;cellular developmental process;cellular metabolic process;cellular process;cellular response to stimulus;defense response;developmental process;epithelial cell differentiation;immune response;immune system process;inflammatory response;innate imm…	binding;enzyme binding;kinase binding;molecular transducer activity;protein binding;receptor binding;signal transducer activity;Toll-like receptor binding	cell part;cytoplasm;cytoplasmic part;cytosol;extracellular membrane-bounded organelle;extracellular organelle;extracellular region part;extracellular vesicular exosome;interleukin-1 receptor complex;interleukin-18 receptor complex;intracellular organelle part;intracellular part;macromolecular complex;membrane part;membrane-bounded organelle;membrane-bounded vesicle;nuclear body;nuclear part;nucle…	Toll-like receptor signaling pathway	Toll-interacting protein	ENSG00000078902	TOLIP_HUMAN
TRAPPC8	-0.240605	1.80633	2.52298	autophagic vacuole assembly;autophagy;catabolic process;cellular catabolic process;cellular component assembly;cellular component assembly at cellular level;cellular component organization;cellular component organization at cellular level;cellular component organization or biogenesis;cellular component organization or biogenesis at cellular level;cellular localization;cellular macromolecule local…		cell part;cytoplasmic part;cytoplasmic vesicle;intracellular organelle;intracellular part;organelle;pre-autophagosomal structure;vesicle		Trafficking protein particle complex subunit 8	ENSG00000153339	TPPC8_HUMAN
TFEB	-0.120812	0.218005	0.197004	anatomical structure development;autophagy;biological regulation;catabolic process;cellular catabolic process;cellular component organization;cellular component organization at cellular level;cellular component organization or biogenesis;cellular component organization or biogenesis at cellular level;cellular metabolic process;cellular process;developmental process;embryonic organ development;emb…	binding;core promoter proximal region DNA binding;core promoter proximal region sequence-specific DNA binding;DNA binding;nucleic acid binding;nucleic acid binding transcription factor activity;regulatory region DNA binding;regulatory region nucleic acid binding;RNA polymerase II core promoter proximal region sequence-specific DNA binding;RNA polymerase II core promoter proximal region sequence-s…	cell part;cytoplasm;intracellular membrane-bounded organelle;intracellular organelle;intracellular part;membrane-bounded organelle;nucleus;organelle		Transcription factor EB	ENSG00000112561	TFEB_HUMAN
GN=PTPN22	0.398872	-0.0687774	-0.0730576	autophagy;biological regulation;catabolic process;cell activation;cell differentiation;cellular catabolic process;cellular developmental process;cellular macromolecule metabolic process;cellular metabolic process;cellular process;cellular protein metabolic process;dephosphorylation;developmental process;immune system process;leukocyte activation;leukocyte differentiation;lymphocyte activation;lym…	binding;catalytic activity;enzyme binding;hydrolase activity;hydrolase activity, acting on ester bonds;kinase binding;phosphatase activity;phosphoprotein phosphatase activity;phosphoric ester hydrolase activity;protein binding;protein domain specific binding;protein tyrosine phosphatase activity;SH3 domain binding	cell part;cytoplasm;cytoplasmic part;internal side of plasma membrane;intracellular membrane-bounded organelle;intracellular organelle;intracellular part;membrane part;membrane-bounded organelle;nucleus;organelle;perinuclear region of cytoplasm;plasma membrane part		Tyrosine-protein phosphatase non-receptor type 22	ENSG00000134242	PTN22_HUMAN
UBQLN1	-0.0109857	0.215538	0.23235	aggrephagy;autophagy;biological regulation;catabolic process;cell communication;cellular catabolic process;cellular macromolecule catabolic process;cellular macromolecule metabolic process;cellular metabolic process;cellular process;cellular response to chemical stimulus;cellular response to external stimulus;cellular response to extracellular stimulus;cellular response to hypoxia;cellular respon…	binding;enzyme binding;identical protein binding;kinase binding;polyubiquitin binding;protein binding;small conjugating protein binding;ubiquitin binding	aggresome;autophagic vacuole;cell part;cytoplasm;cytoplasmic part;endoplasmic reticulum;inclusion body;intracellular membrane-bounded organelle;intracellular organelle;intracellular organelle part;intracellular part;macromolecular complex;membrane;membrane-bounded organelle;nuclear part;nucleoplasm;organelle;organelle part;perinuclear region of cytoplasm;plasma membrane;proteasome complex;protein…	Protein processing in endoplasmic reticulum	Ubiquilin-1	ENSG00000135018	UBQL1_HUMAN
USP10	0.804498	0.918746	2.46536	autophagy;biological regulation;biosynthetic process;catabolic process;cellular biosynthetic process;cellular catabolic process;cellular macromolecule biosynthetic process;cellular macromolecule catabolic process;cellular macromolecule metabolic process;cellular metabolic process;cellular nitrogen compound metabolic process;cellular process;cellular protein metabolic process;cellular response to …	binding;catalytic activity;cysteine-type endopeptidase activity;cysteine-type peptidase activity;endopeptidase activity;hydrolase activity;ion channel binding;p53 binding;peptidase activity;peptidase activity, acting on L-amino acid peptides;protein binding;small conjugating protein-specific protease activity;ubiquitin-specific protease activity	cell part;cytoplasm;cytoplasmic part;early endosome;endosome;intracellular membrane-bounded organelle;intracellular organelle;intracellular organelle part;intracellular part;membrane-bounded organelle;nuclear part;nucleoplasm;nucleus;organelle;organelle part		Ubiquitin carboxyl-terminal hydrolase 10	ENSG00000103194	UBP10_HUMAN
ATG7	0.471267	0.766597	0.221008	adult behavior;adult locomotory behavior;adult walking behavior;amine metabolic process;anatomical structure development;anatomical structure morphogenesis;autophagy;axonogenesis;behavior;biological regulation;carboxylic acid metabolic process;cardiac cell development;cardiac muscle cell development;catabolic process;cell communication;cell development;cell part morphogenesis;cell projection morp…	APG12 activating enzyme activity;APG8 activating enzyme activity;binding;catalytic activity;identical protein binding;protein binding;protein dimerization activity;protein homodimerization activity;small protein activating enzyme activity;transcription factor binding;ubiquitin activating enzyme activity	axoneme;cell part;cell projection part;cytoplasm;cytoplasmic part;cytosol;intracellular part;organelle part;pre-autophagosomal structure	Regulation of autophagy	Ubiquitin-like modifier-activating enzyme ATG7	ENSG00000197548	ATG7_HUMAN
ATG12	0.0889068	0.42394	0.395054	autophagic vacuole assembly;autophagy;biological regulation;catabolic process;cell communication;cellular catabolic process;cellular component assembly;cellular component assembly at cellular level;cellular component organization;cellular component organization at cellular level;cellular component organization or biogenesis;cellular component organization or biogenesis at cellular level;cellular …	Atg8 ligase activity;catalytic activity;ligase activity;ligase activity, forming carbon-nitrogen bonds	Atg12-Atg5-Atg16 complex;cell part;cytoplasmic part;intracellular part;macromolecular complex;membrane;pre-autophagosomal structure membrane;protein complex	Regulation of autophagy;RIG-I-like receptor signaling pathway	Ubiquitin-like protein ATG12	ENSG00000145782	ATG12_HUMAN
ATG3	-0.0348536	0.267193	0.0760608	apoptotic mitochondrial changes;autophagic vacuole assembly;autophagy;catabolic process;cellular catabolic process;cellular component assembly;cellular component assembly at cellular level;cellular component organization;cellular component organization at cellular level;cellular component organization or biogenesis;cellular component organization or biogenesis at cellular level;cellular macromole…	acid-amino acid ligase activity;Atg12 ligase activity;Atg8 ligase activity;binding;catalytic activity;enzyme binding;ligase activity;ligase activity, forming carbon-nitrogen bonds;protein binding;small conjugating protein ligase activity	cell part;cytoplasmic part;cytoplasmic ubiquitin ligase complex;cytosol;intracellular part;macromolecular complex;protein complex;ubiquitin ligase complex	Regulation of autophagy	Ubiquitin-like-conjugating enzyme ATG3	ENSG00000144848	ATG3_HUMAN
VPS51	0.127702	0.601011	0.261325	autophagy;catabolic process;cellular catabolic process;cellular metabolic process;cellular process;endosome transport;establishment of localization;establishment of localization in cell;establishment of protein localization;intracellular transport;lipid transport;metabolic process;organic substance transport;protein transport;retrograde transport, endosome to Golgi;transport;vesicle-mediated tran…		cell part;cytoplasmic part;cytoplasmic vesicle part;GARP complex;Golgi apparatus;Golgi apparatus part;integral to membrane;intracellular membrane-bounded organelle;intracellular organelle;intracellular organelle part;intracellular part;intrinsic to membrane;macromolecular complex;membrane part;membrane-bounded organelle;organelle;organelle part;protein complex		Vacuolar protein sorting-associated protein 51 homolog	ENSG00000149823	VPS51_HUMAN
WDFY3	0.871079	1.06259	-0.687169	aggrephagy;autophagy;biological regulation;catabolic process;cell communication;cellular catabolic process;cellular metabolic process;cellular process;cellular response to external stimulus;cellular response to extracellular stimulus;cellular response to nutrient levels;cellular response to starvation;cellular response to stimulus;cellular response to stress;endosome transport;establishment of lo…	1-phosphatidylinositol binding;beta-N-acetylglucosaminylglycopeptide beta-1,4-galactosyltransferase activity;binding;catalytic activity;cation binding;galactosyltransferase activity;ion binding;lipid binding;metal ion binding;phosphatidylinositol binding;phospholipid binding;transferase activity;transferase activity, transferring glycosyl groups;transferase activity, transferring hexosyl groups;U…	autophagic vacuole;cell part;cytoplasm;cytoplasmic part;envelope;extrinsic to membrane;inclusion body;intracellular membrane-bounded organelle;intracellular organelle;intracellular organelle part;intracellular part;membrane;membrane part;membrane-bounded organelle;nuclear body;nuclear envelope;nuclear membrane;nuclear part;nucleoplasm part;organelle;organelle envelope;organelle membrane;organelle…		WD repeat and FYVE domain-containing protein 3	ENSG00000163625	WDFY3_HUMAN
WIPI1	0.00769337	0.200841	-0.0247562	autophagic vacuole assembly;autophagy;biological regulation;catabolic process;cell communication;cellular catabolic process;cellular component assembly;cellular component assembly at cellular level;cellular component organization;cellular component organization at cellular level;cellular component organization or biogenesis;cellular component organization or biogenesis at cellular level;cellular …	androgen receptor binding;binding;estrogen receptor binding;hormone receptor binding;lipid binding;nuclear hormone receptor binding;phosphatidylinositol binding;phosphatidylinositol-3,5-bisphosphate binding;phosphatidylinositol-3-phosphate binding;phospholipid binding;protein binding;receptor binding;steroid hormone receptor binding	autophagic vacuole membrane;cell part;clathrin-coated vesicle;coated vesicle;cytoplasm;cytoplasmic membrane-bounded vesicle;cytoplasmic part;cytoplasmic vesicle;cytoskeleton;cytosol;endosomal part;endosome membrane;extrinsic to membrane;Golgi apparatus part;Golgi membrane;intracellular membrane-bounded organelle;intracellular non-membrane-bounded organelle;intracellular organelle;intracellular or…		WD repeat domain phosphoinositide-interacting protein 1	ENSG00000070540	WIPI1_HUMAN
WIPI2	-0.104822	-0.677336	-0.389944	autophagic vacuole assembly;autophagy;catabolic process;cell communication;cellular catabolic process;cellular component assembly;cellular component assembly at cellular level;cellular component organization;cellular component organization at cellular level;cellular component organization or biogenesis;cellular component organization or biogenesis at cellular level;cellular localization;cellular …	binding;lipid binding;phosphatidylinositol binding;phosphatidylinositol-3,5-bisphosphate binding;phosphatidylinositol-3-phosphate binding;phospholipid binding	cell part;cytoplasm;cytoplasmic part;cytosol;extrinsic to membrane;intracellular organelle part;intracellular part;macromolecular complex;membrane;membrane part;nuclear part;nucleoplasm;organelle part;pre-autophagosomal structure;pre-autophagosomal structure membrane;protein complex		WD repeat domain phosphoinositide-interacting protein 2	ENSG00000157954	WIPI2_HUMAN
